# Supplementary material for: Variant-specific deleterious mutations in the SARS-CoV-2 genome reveal immune responses and potentials for prophylactic vaccine development
Source: Front Pharmacol. 2023 Feb 7;14:1090717. doi: 10.3389/fphar.2023.1090717 (PMC9941545; doi:10.3389/fphar.2023.1090717)
Supplement: Supplementary file 6 [file DataSheet1.xlsx]

## Sheet: Table S1
Table S1. T cell epitope prediction score for all the mutations of different proteins of SARS CoV-2 genome (Delta Variant)
Start	End	Standard Combined Score	Standard Immunogenicity Score	Mutant Combined Score	Mutant Immunogenicity Score	Mutations
Envelope Protein
6	20	45.7462	93.3656
11	25	47.1048	89.262
16	30	44.0382	84.5955
21	35	43.1304	86.8259
26	40	41.889	76.2224
31	45	43.5332	86.3331
51	65	35.4189	63.0472	41.5046	73.7616	V58F
				42.363	80.4076	R61L
56	70	34.83	64.5749	34.8057	64.5143	V58F
				32.234	67.9851	R61L
ORF1a
66	80	39.2936	69.734
251	265	44.3781	74.9453
271	285	45.4472	91.1179	46.8669	94.6673	P271Q
276	290	47.7787	93.9467
296	310	44.7852	81.9629
391	405	46.5545	74.3862
456	470	48.1345	88.8362
461	475	45.406	89.5149
471	485	40.4176	86.0441
476	490	41.8052	90.4131
531	545	42.5417	94.6543
541	555	46.9257	96.3142
556	570	45.9391	84.8478
566	580	45.5369	94.3422
576	590	43.0211	95.8527
646	660	40.1865	79.4663
676	690	24.6482	48.4204
681	695	47.0975	86.2437
801	815	41.5276	55.819
1026	1040	42.8397	86.0992
1031	1045	49.1612	89.9031
1051	1065	43.3615	82.9037
1056	1070	48.189	85.9724
1151	1165	48.7195	99.2988
1251	1265	41.9483	93.0207
1276	1290	26.55	54.075
1351	1365	44.4436	90.1089
1366	1380	46.7844	91.4609
1401	1415	49.6401	89.6003
1421	1435	49.6039	97.0098
1461	1475	35.5278	74.4194
1531	1545	45.7149	87.2872
1556	1570	40.6181	87.7452
1561	1575	46.27	84.1749
1566	1580	48.4255	82.0638
1711	1725	42.7308	69.3269
1801	1815	39.4937	82.2342	48.7961	88.9902	F1804S
1896	1910	45.186	73.965	55.1264	80.816	Y1906S
1926	1940	45.8148	90.5369
1986	2000	46.3418	82.8545
2071	2085	44.1376	77.344
2111	2125	48.6841	93.2103
2146	2160	49.0966	82.2415
2176	2190	48.0168	85.542
2211	2225	34.1572	74.5929	49.5447	89.3618	L2218D
2221	2235	34.1419	72.6047
2226	2240	45.5906	79.4764
2241	2255	45.2285	84.5713	52.5473	96.8683	Y2245A
2301	2315	49.2056	85.5139
2306	2320	46.2247	82.5617
2311	2325	47.6819	96.7047
2326	2340	40.5035	71.2588
2336	2350	41.1164	86.2909
2346	2360	44.8758	85.1896
2351	2365	38.5918	81.6295
2361	2375	40.6649	79.1623
2366	2380	39.2236	89.2091
2371	2385	44.2252	96.3129
2381	2395	36.3168	69.7919
2386	2400	39.4292	76.073	37.3904	69.4761	H2399N
2391	2405	48.5818	77.9544	51.345	74.3625
2411	2425	48.9376	90.8441	60.9303	80.3257	R2420N
2431	2445	46.116	83.7899	49.4637	81.6592	F2434N
				46.771	82.4276	A2438Q
				48.5374	83.8435	F2444M
2501	2515	49.7036	79.259	51.5693	79.4233	Y2504M
2516	2530	43.3173	88.7932
2536	2550	49.3848	79.9619
2566	2580	46.2268	99.0671
2591	2605	47.7211	90.8027	50.4836	90.2091	F2598N
				53.2021	94.0052	F2602Q
2621	2635	47.6881	96.7202
2631	2645	48.4681	91.1703
2671	2685	44.988	64.47
2706	2720	41.7763	74.4408	55.8339	76.5848	I2712R
				45.8915	71.2288	F2718T
2761	2775	47.8932	89.733
2776	2790	40.8396	89.0489
2781	2795	41.7836	87.959
2786	2800	39.084	72.21
2871	2885	43.6964	79.2409	43.6973	79.2433	H2883E
2881	2895	44.3174	79.2935	50.5412	87.353
2891	2905	48.8864	95.2159	60.7036	93.259	Y2897N
				52.0293	91.0732	Y2897S
				61.4574	93.6434	T2898W
2946	2960	45.3414	74.3534	86.9297	95.8243	L2948T
				46.7115	77.7787	P2950S
2951	2965	38.3836	86.659
3001	3015	45.9237	86.3093
3006	3020	46.244	88.6099
3061	3075	33.5228	58.3069	38.2633	62.6583	F3071A
				37.9477	61.8693	Y3074E
3071	3085	42.2449	81.6123	42.2866	81.7165	F3071A
				55.1661	94.4152	Y3074E
3081	3095	43.0447	82.1118
3086	3100	49.944	96.3601
3111	3125	38.8807	86.1017
3116	3130	47.0395	86.0988
3121	3135	40.5491	74.3727
3126	3140	39.8824	80.2061	41.2477	79.1192	I3140S
3136	3150	39.9951	89.0377	44.4078	87.0195
				44.9513	89.8782	I3142K
				46.3751	87.4377	Y3144D
				45.4286	88.0714	I3146N
3141	3155	39.0968	85.442	39.221	85.7524	I3142K
				47.5114	93.2784	Y3144D
				41.4288	85.5721	I3146N
3151	3165	23.5286	55.8214	39.2507	71.1267	F3156P
				28.7729	68.9323	F3157Q
3156	3170	41.0211	62.0528	48.2143	62.0357	F3156P
				42.4172	62.5431	F3157Q
				47.1626	80.4065	K3162G
3161	3175	49.7798	83.9495	55.2615	93.1537
3181	3195	47.4288	94.5719
3186	3200	43.5167	92.2917
3206	3220	42.1815	70.9538	45.6082	79.5206	K3213G
3211	3225	47.3852	77.9629	52.4642	78.6605
3316	3330	38.4231	75.0577	43.0923	61.2307	H3327W
3321	3335	48.2065	83.0163	51.324	77.3099
3326	3340	45.1218	90.3046	43.034	85.085
				47.1641	90.9102	L3338F
3346	3360	38.5593	75.3983	40.014	76.035	V3349G
				42.217	80.0425	L3350A
				45.5191	82.2978	V3354A
3361	3375	40.6676	89.6691	44.198	93.9949	Y3364D
				47.8212	86.5531	F3366A
				47.5561	94.8902	I3369H
				47.9171	86.7927	P3371Q
3366	3380	47.9278	95.8194	52.6851	98.7127	F3366A
				58.681	97.2025	I3369H
				53.9256	97.3141	P3371Q
				52.4652	95.163	V3377H
3471	3485	49.365	94.9126	63.0014	96.0035	Y3472Q
				70.0932	98.733	I3476A
3481	3495	46.39	78.4751	53.8476	85.1191	L3490H
				50.2734	83.6834	F3493A
3581	3595	48.5204	92.8009
3601	3615	42.0698	78.1744
3611	3625	46.6122	95.5304	53.3286	97.3214	I3618Q
3616	3630	41.934	91.0349	47.456	93.1399
3621	3635	42.577	55.4426	51.4973	70.2432	H3631F
3626	3640	31.8136	61.534	37.7122	77.7805
3636	3650	49.6956	97.2391
3651	3665	42.6097	87.0242
3681	3695	48.5991	89.9978
3686	3700	46.8271	85.5677
3691	3705	33.5225	71.6563
3706	3720	47.1024	92.2559
3716	3730	39.7048	75.262
3731	3745	42.131	90.6274
3736	3750	40.1586	83.8964
3746	3760	39.0987	64.7468	54.3553	75.8883	L3754G
3766	3780	49.1871	92.9678
3796	3810	47.837	86.5924	44.9325	88.3312	L3806Q
				49.0183	89.5457	V3810S
				49.7361	86.8403	F3797D
3801	3815	49.5804	95.451	55.3628	93.4069	L3806Q
				51.4872	97.218	V3810S
				53.9463	97.3658	Y3811F
				51.2926	95.2316	Y3813T
3811	3825	49.7129	98.7822	49.632	98.58	Y3811F
				63.494	98.735	Y3813T
3816	3830	35.5292	83.8729	38.223	85.5074	L3828A
				36.5464	87.1659	P3830M
3836	3850	44.3631	88.4077	53.7017	86.2543	K3843W
3866	3880	47.7471	99.8677	48.2756	99.689	V3870L
				59.6702	99.6754	V3871T
				49.1524	98.881	L3873S
				51.0918	99.2295	L3876T
				51.3501	99.8753	L3879S
3876	3890	42.0894	88.7234	41.2084	86.5209	L3876T
				65.7461	92.3652	L3879S
3906	3920	49.902	97.7549	50.6554	95.1384	L3919A
3916	3930	49.2693	91.6732	62.7259	95.3148
				50.0303	84.5757	A3924F
3946	3960	47.3001	97.2503	83.4662	97.6656	F3948P
				82.3553	97.8883	F3948Q
				82.297	97.7425	F3948S
				48.4517	95.6293	P3952S
				47.834	97.0849	F3957A
				47.5088	97.7719	A3960M
3971	3985	42.2411	63.6028
3976	3990	35.4668	63.1671
4026	4040	47.8781	82.1953	55.3829	87.4572	L4033G
				54.5965	88.4913	F4034Q
4031	4045	42.7813	70.9532	53.5299	82.8248	L4033G
				58.2882	91.7205	F4034Q
4056	4070	43.826	93.065	59.7718	93.9295	I4061Q
				58.7187	95.7968	I4062Q
4061	4075	47.1577	90.8942	49.1664	91.416	I4061Q
				59.4959	96.2398	I4062Q
4126	4140	35.8274	73.0684	37.98	78.4501	V4128G
4131	4145	47.48	85.6999
4166	4180	49.3895	88.9738	56.2746	89.6864	Y4171A
4226	4240	35.7786	63.9464	39.5194	71.7986	F4230R
				36.8802	68.2006	L4234S
4231	4245	49.5637	86.4093	58.9473	97.8682	L4234S
				59.7104	90.7759	V4242W
				57.335	86.3376	L4243A
4241	4255	49.8355	97.5888	50.542	97.855	V4242W
				57.9728	98.4319	L4243A
				52.3275	97.8188	L4246S
				53.8694	95.6735	V4250A
				55.8114	97.5286	L4252S
				50.9573	97.3933	Q4253T
4266	4280	43.3712	90.428
4271	4285	49.0436	92.609
ORF1a
56	70	42.3045	65.2613
226	240	49.9568	93.392
231	245	42.4965	89.7413
321	335	47.3766	95.9415
326	340	40.7005	93.2012
331	345	48.9157	89.2892
346	360	49.0328	89.5819
361	375	45.5277	88.3193
516	530	44.7992	66.998
531	545	30.0115	52.5288	34.5886	63.9714	A545Q
				42.8399	78.5997	Y537A
536	550	49.8338	66.0846	59.9954	76.4884	A545Q
				61.4948	78.737	Y537A
561	575	40.0254	83.5634
566	580	48.192	94.98	48.8461	95.1152	I580G
				48.2134	95.0334	V579L
616	630	27.3819	63.2048	42.0119	82.5297	L621N
				32.8927	71.5817	L629F
621	635	27.694	62.7849	37.5944	79.7359	L621N
				33.5231	71.5078	L629F
641	655	47.5216	78.304	52.3172	78.2931	L654S
				50.8694	77.6734	Q652T
681	695	49.115	73.2875
696	710	45.205	87.5125
736	750	39.695	73.7376	40.9818	79.9546	Y739T
				44.024	80.06	Y737T
741	755	46.8126	88.5316
761	775	43.9595	82.8988
766	780	40.8209	82.5522
771	785	39.2622	68.1556
776	790	49.7034	76.2586
836	850	45.0871	90.2178	45.2024	90.5061	F850T
				49.3258	96.3145	I847A
846	860	46.4276	93.5691	48.9186	98.2965	F850T
				50.1323	98.3307	I847A
				47.0589	92.1473	V851H
871	885	40.3935	64.9837
891	905	49.4272	78.568	54.2272	78.568	L891K
				76.7473	94.3683	L898D
				57.0297	82.5743	Y894M
951	965	48.3431	93.8577	64.0974	95.7436	I958N
961	975	38.179	81.1976	43.9139	90.2848	L966F
				47.937	88.3425	V972Q
				40.9981	79.9953	V968S
1051	1065	41.8054	96.2636
1066	1080	38.9565	79.3913
1096	1110	49.6928	85.232
1101	1115	49.3085	85.7712
1106	1120	40.6631	70.1578
1131	1145	40.6932	87.783
1141	1155	44.2842	83.7104
1146	1160	44.1673	86.4182
1166	1180	49.1528	91.3821
1211	1225	47.0667	93.6667
1216	1230	43.2553	94.0382
1226	1240	49.6926	95.7314	54.9672	96.9181	A1231S
1276	1290	45.7958	91.9895
1296	1310	47.317	89.7925
1301	1315	45.0602	91.6506	55.353	96.3824	L1314S
1316	1330	47.1153	81.7882
1376	1390	49.9098	85.7746
1391	1405	45.6224	58.556
1396	1410	45.7732	76.9329
1401	1415	41.7026	91.2065
1481	1495	46.7558	86.8894
1546	1560	49.3368	58.842
1571	1585	37.102	78.6551
1576	1590	37.4538	75.6345
1596	1610	49.193	98.9826
1601	1615	47.1209	95.3022
1666	1680	45.4554	85.1386
1676	1690	44.5031	81.2577
1681	1695	43.5208	86.3021	50.333	88.3324	V1691L
1686	1700	47.8838	91.2096	49.9208	88.802	V1691L
1696	1710	49.8053	85.5133
1711	1725	45.6623	88.6557
1716	1730	42.9264	84.8159
1751	1765	49.0167	92.5417
1821	1835	47.2733	73.1832
1836	1850	43.0984	83.746
1886	1900	49.0827	94.2068
1956	1970	42.8013	86.0033
2011	2025	41.9776	79.4441
2016	2030	32.7061	71.2652
2021	2035	30.9488	56.3721
2041	2055	48.1536	78.3839
2071	2085	46.1065	77.7662
2116	2130	37.2526	75.1316
2121	2135	49.0659	85.1648
2136	2150	39.5272	80.818
2181	2195	44.8902	91.2254
2296	2310	45.0348	84.0869
2446	2460	47.564	94.9101
2451	2465	47.9548	92.887
2576	2590	49.4509	71.1273
2616	2630	36.3723	80.8807
2621	2635	42.5184	62.7961
2631	2645	49.4544	99.636
2646	2660	49.024	91.0601
2666	2680	38.7458	80.3646
2671	2685	47.9864	79.466
2676	2690	29.7396	59.799
2681	2695	49.1247	97.3117
ORF3a
1	15	39.069	73.6725
26	40	45.657	93.1425	51.5186	92.7966	I35T
				46.8289	93.0722	Q38K
51	65	44.6582	95.1454
66	80	39.5096	91.5741
81	95	47.1828	83.4571
106	120	46.8222	93.0556	52.2574	93.1434	Y107H
111	125	41.7959	92.6397
116	130	35.8778	81.5944
136	150	43.5244	89.3111
206	220	48.9214	98.3034
ORF6
1	15	48.1232	94.808
11	25	34.2809	69.2022
16	30	29.1118	63.9296
21	35	42.167	87.4176
26	40	40.9699	88.4748	37.3581	76.8952	I37T
31	45	36.612	86.4299	38.9872	84.4179
ORF7a
1	15	44.2039	91.0098	47.8479	91.1197	K2R
				50.2058	92.5146	I4T
				46.3468	90.3669	I10T
71	85	41.4161	81.0403
96	110	43.7682	92.9205
101	115	44.288	92.72
ORF7b
11	25	48.7979	88.9948	52.4649	93.6622	L14S
16	30	36.8173	72.5432	39.0044	78.0111	F28Y
				39.6864	79.716	W29C
ORF9b
41	55	39.5864	86.6661	44.5718	93.4296	I45T
46	60	44.4372	81.0931	69.8298	95.0744	L52P
Spike Protein
51	65	48.405	92.5124
56	70	38.8308	73.077
61	75	47.0698	75.6744
111	125	49.4573	75.6433
116	130	41.4011	82.5027
141	155	44.3823	77.9558
156	170	43.986	82.9651
191	205	35.8582	70.1455
196	210	46.645	85.1125
231	245	49.7656	97.4141
236	250	38.0922	81.4305
306	320	49.3584	96.3961
316	330	49.3278	99.3194
341	355	42.3829	92.0073
346	360	45.3264	77.316
361	375	49.0886	89.7214
366	380	49.5618	81.9046
451	465	35.9305	76.0263
461	475	43.5043	87.7608
506	520	48.1626	99.4065
821	835	49.6564	95.6411
896	910	38.8008	87.252
901	915	49.4168	86.042	54.8003	83.0007	V911Y
				51.2174	86.0435	V915S
				50.6214	86.0536	V915W
911	925	46.3536	90.384	46.9289	90.3223	V911Y
				62.4742	96.1855	V915S
				54.7675	88.9187	V915W
				60.8619	96.6548	V916S
				51.8744	92.1861	I923W
				51.2977	92.2443	A924Q
				48.1134	91.7835	A924T
921	935	49.6402	91.1004	53.5857	90.4643	I923W
				45.5451	83.8628	A924Q
				49.5817	92.4542	A924T
971	985	47.3706	95.9265
1016	1030	44.3301	91.3253
1061	1075	48.4729	91.1822
1151	1165	49.3858	90.4645
1216	1230	48.9959	95.4897

## Sheet: Table S2
Table S2. Effects of missense mutations on different deleterious mutations of several proteins (Delta Variant)
ORF9b
L52P
Chain A
ΔΔG (kcal/mol)	Values	Status	Δ Vibrational Entropy Energy Between Wild-Type and Mutant (ΔΔSVib ENCoM) (kcal.mol-1.K-1)
Prediction Outcome	-0.324	Destabilizing	0.391
NMA Based Predictions (ENCoM)	-0.313	Destabilizing	Increase of molecule flexibility
Other Structure-Based Predictions			Predicted Affinity Change (ΔΔGAffinity)
mCSM	-0.423	Destabilizing	-2.19 kcal/mol
SDM	-3.23	Destabilizing	Decreasing affinity
DUET	-0.861	Destabilizing
Distance from closest partner	3.151Å
Chain B
ΔΔG (kcal/mol)	Values	Status	Δ Vibrational Entropy Energy Between Wild-Type and Mutant (ΔΔSVib ENCoM) (kcal.mol-1.K-1)
Prediction Outcome	-0.897	Destabilizing	0.006
NMA Based Predictions (ENCoM)	-0.005	Destabilizing	Increase of molecule flexibility
Other Structure-Based Predictions			Predicted Affinity Change (ΔΔGAffinity)
mCSM	-0.408	Destabilizing	-2.715 kcal/mol
SDM	-3.23	Destabilizing	Decreasing affinity
DUET	-0.846	Destabilizing
Distance from closest partner	3.272Å
I82S
Membrane Protein
ΔΔG (kcal/mol)			Δ Vibrational Entropy Energy Between Wild-Type and Mutant (ΔΔSVib ENCoM) (kcal.mol-1.K-1)
Types	Values (kcal/mol)	Status	1.52
Prediction Outcome	-2.676	Destabilizing	Increase of molecule flexibility
NMA Based Predictions (ENCoM)	-1.216	Destabilizing
Other Structure-Based Predictions
mCSM	-3.332	Destabilizing
SDM	-3.4	Destabilizing
DUET	-3.804	Destabilizing
I82T
ΔΔG (kcal/mol)			Δ Vibrational Entropy Energy Between Wild-Type and Mutant (ΔΔSVib ENCoM) (kcal.mol-1.K-1)
Types	Values (kcal/mol)	Status	1.014
Prediction Outcome	-1.93	Destabilizing	Increase of molecule flexibility
NMA Based Predictions (ENCoM)	-0.811	Destabilizing
Other Structure-Based Predictions
mCSM	-2.895	Destabilizing
SDM	-2.51	Destabilizing
DUET	-3.288	Destabilizing
Nucleocapsid Protein
P168S
ΔΔG (kcal/mol)			Δ Vibrational Entropy Energy Between Wild-Type and Mutant (ΔΔSVib ENCoM) (kcal.mol-1.K-1)
Types	Values (kcal/mol)	Status	0.161
Prediction Outcome	-0.278	Destabilizing	Increase of molecule flexibility
NMA Based Predictions (ENCoM)	-0.129	Destabilizing
Other Structure-Based Predictions
mCSM	-2.011	Destabilizing
SDM	-0.55	Destabilizing
DUET	-1.969	Destabilizing
K248M
ΔΔG (kcal/mol)			Δ Vibrational Entropy Energy Between Wild-Type and Mutant (ΔΔSVib ENCoM) (kcal.mol-1.K-1)
Types	Values (kcal/mol)	Status	0.44
Prediction Outcome	0.407	Stabilizing	Increase of molecule flexibility
NMA Based Predictions (ENCoM)	-0.352	Destabilizing
Other Structure-Based Predictions
mCSM	0.128	Stabilizing
SDM	-0.32	Destabilizing
DUET	0.286	Stabilizing
Envelope Protein
V58F
Δ Vibrational Entropy Energy → ΔΔSVib ENCoM: -2.82 kcal.mol-1.K-1 → Decrease molecule flexibility
Chain	A	ΔΔGstability			Difference in molecular interactions between VAL and PHE:		Δpharmacophores
ΔAtomic FluctuationWild-type - Mutant	-0.0Å	Methods	Value (kcal.mol-1)	Status	Hydrogen Bond	3	Hydrophobics	-4
ΔDeformation EnergyWild-type - Mutant	6.37Å	mCSM	-1.25	destabilising	Aromatic	-5	Aromatics	-6
Depth	3.56Å	DUET	-1.59	destabilising	Hydrophobic	-26
Mutation Frequency	0.04	SDM	-1.51	destabilising	Polar	4
		ENCoM	2.26	stabilising	PI	-8
		DynaMut	1.76	stabilising
R61L
Δ Vibrational Entropy Energy → ΔΔSVib ENCoM: -0.05 kcal.mol-1.K-1 → Decrease molecule flexibility
Chain	A	ΔΔGstability			Difference in molecular interactions between ARG and LEU:		Δpharmacophores
ΔAtomic FluctuationWild-type - Mutant	0.0Å	Methods	Value (kcal.mol-1)	Status	Hydrophobic	-3	Hydrophobics	-1
ΔDeformation EnergyWild-type - Mutant	8.1 Å	mCSM	-0.36	destabilising	Carbonyl	1	Positives	2
Depth	2.3Å	DUET	-0.13	neutral	Polar	1	Donnors	3
Mutation Frequency	0.01	SDM	0.64	stabilising			Neutral	1
SST	Bend	ENCoM	0.04	destabilising
		DynaMut	-0.39	destabilising
				ORF3a
I35T
Δ Vibrational Entropy Energy → ΔΔSVib ENCoM: 0.49 kcal.mol-1.K-1 → Increase molecule flexibility
Chain	A	ΔΔGstability			Difference in molecular interactions between ILE and THR:		ΔPharmacophores
ΔAtomic FluctuationWild-type - Mutant	0.0Å	Methods	Value (kcal.mol-1)	Status	Hydrogen Bond	1	Hydrophobics	3
ΔDeformation EnergyWild-type - Mutant	-0.04Å	mCSM	-1.78	Destabilising	Hydrophobic	7	Donnors	-1
Depth	3.01Å	DUET	-1.78	Destabilising			Neutral	-1
Mutation Frequency	0.02	SDM	-1.46	Destabilising
		ENCoM	-0.39	Destabilising
		DynaMut	-0.55	Destabilising
Y107H
Δ Vibrational Entropy Energy → ΔΔSVib ENCoM: -0.15 kcal.mol-1.K-1 → Decrease molecule flexibility
Chain	A	ΔΔGstability			Difference in molecular interactions between TYR and HIS:		ΔPharmacophores
ΔAtomic FluctuationWild-type - Mutant	-0.0Å	Methods	Value (kcal.mol-1)	Status	Hydrogen bond	-1	Hydrophobics	3
ΔDeformation EnergyWild-type - Mutant	-0.19 Å	mCSM	-0.46	Destabilising	Hydrophobic	2	Positives	-1
Depth	1.87Å	DUET	-0.07	Neutral	Carbonyl	-1	Donnors	-1
Mutation Frequency	0.06	SDM	0.06	Neutral	Polar	2	Aromatics	1
SST	α-helix	ENCoM	0.12	DestabilisiNg	PI	1
		DynaMut	0.12	Neutral
ORF7a
K2R
Δ Vibrational Entropy Energy → ΔΔSVib ENCoM: 0.33 kcal.mol-1.K-1 → Increase molecule flexibility
Chain	A	ΔΔGstability			Difference in molecular interactions between LYS and ARG:		ΔPharmacophores
ΔAtomic FluctuationWild-type - Mutant	-0.0Å	Methods	Value (kcal.mol-1)	Status	Hydrogen Bond	3	Positives	-1
ΔDeformation EnergyWild-type - Mutant	0.52Å	mCSM	-0.92	Destabilising	Polar	3	Donnors	-2
Depth	2.25Å	DUET	-0.64	Destabilising
Mutation Frequency	<0.01	SDM	0.11	Neutral
		ENCoM	-0.26	Destabilising
		DynaMut	-0.78	Destabilising
I4T
Δ Vibrational Entropy Energy → ΔΔSVib ENCoM: 0.04 kcal.mol-1.K-1 → Increase molecule flexibility
Chain	A	ΔΔGstability			Difference in molecular interactions between ILE and THR:		ΔPharmacophores
ΔAtomic FluctuationWild-type - Mutant	-0.0Å	Methods	Value (kcal.mol-1)	Status	Hydrogen bond	-2	Hydrophobics	3
ΔDeformation EnergyWild-type - Mutant	-0.37 Å	mCSM	-2.0	Destabilising	Hydrophobic	10	Donnors	-1
Depth	2.87Å	DUET	-2.05	Destabilising	Carbonyl	1	Neutral	-1
Mutation Frequency	<0.01	SDM	-0.83	Destabilising	Polar	-2
SST	Turn	ENCoM	-0.03	Destabilising
		DynaMut	-0.47	Destabilising
I10T
Δ Vibrational Entropy Energy → ΔΔSVib ENCoM: 0.18 kcal.mol-1.K-1 → Increase molecule flexibility
Chain	A	ΔΔGstability			Difference in molecular interactions between ILE and THR:		ΔPharmacophores
ΔAtomic FluctuationWild-type - Mutant	-0.0Å	Methods	Value (kcal.mol-1)	Status	Hydrophobic	8	Hydrophobics	3
ΔDeformation EnergyWild-type - Mutant	-1.23 Å	mCSM	-1.85	Destabilising			Donnors	-1
Depth	2.71Å	DUET	-1.73	Destabilising			Neutral	-1
Mutation Frequency	<0.01	SDM	-1.12	Destabilising
SST	3-10 helix	ENCoM	-0.14	Destabilising
		DynaMut	-0.61	Destabilising
ORF7b
L14S
Δ Vibrational Entropy Energy → ΔΔSVib ENCoM: 0.29 kcal.mol-1.K-1 → Increase molecule flexibility
Chain	A	ΔΔGstability			Difference in molecular interactions between LEU and SER:		ΔPharmacophores
ΔAtomic FluctuationWild-type - Mutant	-0.01Å	Methods	Value (kcal.mol-1)	Status	Hydrophobic	4	Hydrophobics	4
ΔDeformation EnergyWild-type - Mutant	-0.21Å	mCSM	-2.02	Destabilising			Donnors	-1
Depth	2.26Å	DUET	-2.17	Destabilising			Neutral	-1
Mutation Frequency	<0.01	SDM	-2.27	Destabilising
SST	α-helix	ENCoM	-0.24	Destabilising
		DynaMut	-1.75	Destabilising

## Sheet: Table S3
Table S3. Effects of missense mutations on different deleterious mutations of Spike Proteins (Delta Variant)
V911Y																						mCSM Analysis
Chain A							Chain B							Chain C									Mutations	RSA (%) (Residue relative solvent accessibility)	Predicted ΔΔG	Outcome
ΔΔG (kcal/mol)	Values	Status	Δ Vibrational Entropy Energy Between Wild-Type and Mutant (ΔΔSVib ENCoM) (kcal.mol-1.K-1)				ΔΔG (kcal/mol)	Values	Status	Δ Vibrational Entropy Energy Between Wild-Type and Mutant (ΔΔSVib ENCoM) (kcal.mol-1.K-1)				ΔΔG (kcal/mol)	Values	Status	Δ Vibrational Entropy Energy Between Wild-Type and Mutant (ΔΔSVib ENCoM) (kcal.mol-1.K-1)					Chain A	V911Y	0	-1.434	Destabilizing
Prediction Outcome	-0.593	Destabilizing	-0.904				Prediction Outcome	-0.593	Destabilizing	-0.914				Prediction Outcome	-0.243	Destabilizing	-1.25						V915S	3.2	-2.486	Highly Destabilizing
NMA Based Predictions (ENCoM)	0.723	Stabilizing	Decrease of molecule flexibility				NMA Based Predictions (ENCoM)	0.731	Stabilizing	Decrease of molecule flexibility				NMA Based Predictions (ENCoM)	1	Stabilizing	Decrease of molecule flexibility						V915W	3.2	-1.527	Destabilizing
Other Structure-Based Predictions			Predicted Affinity Change (ΔΔGAffinity)				Other Structure-Based Predictions			Predicted Affinity Change (ΔΔGAffinity)				Other Structure-Based Predictions			Predicted Affinity Change (ΔΔGAffinity)						L916S	0.9	-3.421	Highly Destabilizing
mCSM	-1.434	Destabilizing	0.575 kcal/mol				mCSM	-1.435	Destabilizing	0.669 kcal/mol				mCSM	-1.434	Destabilizing	0.62 kcal/mol						I923W	0	-2.18	Highly Destabilizing
SDM	-2.11	Destabilizing	Increasing affinity				SDM	-2.11	Destabilizing	Increasing affinity				SDM	-2.11	Destabilizing	Increasing affinity						A924Q	2.8	-1.245	Destabilizing
DUET	-2.014	Destabilizing					DUET	-2.015	Destabilizing					DUET	-2.014	Destabilizing						Chain B	V911Y	0	-1.435	Destabilizing
Distance from closest partner	8.119Å						Distance from closest partner	8.119Å						Distance from closest partner	8.119Å								V915S	3.2	-2.486	Highly Destabilizing
V915S																							V915W	3.2	-1.527	Destabilizing
Chain A							Chain B							Chain C									L916S	0.9	-3.422	Highly Destabilizing
ΔΔG (kcal/mol)	Values	Status	Δ Vibrational Entropy Energy Between Wild-Type and Mutant (ΔΔSVib ENCoM) (kcal.mol-1.K-1)				ΔΔG (kcal/mol)	Values	Status	Δ Vibrational Entropy Energy Between Wild-Type and Mutant (ΔΔSVib ENCoM) (kcal.mol-1.K-1)				ΔΔG (kcal/mol)	Values	Status	Δ Vibrational Entropy Energy Between Wild-Type and Mutant (ΔΔSVib ENCoM) (kcal.mol-1.K-1)						I923W	0	-2.18	Highly Destabilizing
Prediction Outcome	-0.987	Destabilizing	0.357				Prediction Outcome	-1.647	Destabilizing	0.512				Prediction Outcome	-1.459	Destabilizing	0.359						A924Q	2.8	-1.245	Destabilizing
NMA Based Predictions (ENCoM)	-0.286	Destabilizing	Increase of molecule flexibility				NMA Based Predictions (ENCoM)	-0.409	Destabilizing	Increase of molecule flexibility				NMA Based Predictions (ENCoM)	-0.287	Destabilizing	Increase of molecule flexibility					Chain C	V911Y	0	-1.434	Destabilizing
Other Structure-Based Predictions			Predicted Affinity Change (ΔΔGAffinity)				Other Structure-Based Predictions			Predicted Affinity Change (ΔΔGAffinity)				Other Structure-Based Predictions			Predicted Affinity Change (ΔΔGAffinity)						V915S	3.2	-2.486	Highly Destabilizing
mCSM	-2.486	Destabilizing	-0.365 kcal/mol				mCSM	-2.486	Destabilizing	-0.325 kcal/mol				mCSM	-2.486	Destabilizing	-0.317 kcal/mol						V915W	3.2	-1.527	Destabilizing
SDM	-3.28	Destabilizing	Decreasing affinity				SDM	-3.03	Destabilizing	Decreasing affinity				SDM	-3.28	Destabilizing	Decreasing affinity						L916S	0.9	-3.422	Highly Destabilizing
DUET	-2.798	Destabilizing					DUET	-2.765	Destabilizing					DUET	-2.798	Destabilizing							I923W	0	-2.18	Highly Destabilizing
Distance from closest partner	6.754Å						Distance from closest partner	6.753Å						Distance from closest partner	6.754Å								A924Q	2.8	-1.245	Destabilizing
V915W
Chain A							Chain B							Chain C
ΔΔG (kcal/mol)	Values	Status	Δ Vibrational Entropy Energy Between Wild-Type and Mutant (ΔΔSVib ENCoM) (kcal.mol-1.K-1)				ΔΔG (kcal/mol)	Values	Status	Δ Vibrational Entropy Energy Between Wild-Type and Mutant (ΔΔSVib ENCoM) (kcal.mol-1.K-1)				ΔΔG (kcal/mol)	Values	Status	Δ Vibrational Entropy Energy Between Wild-Type and Mutant (ΔΔSVib ENCoM) (kcal.mol-1.K-1)
Prediction Outcome	-0.314	Destabilizing	-1.068				Prediction Outcome	0.186	Stabilizing	-1.066				Prediction Outcome	0.264	Stabilizing	-0.844
NMA Based Predictions (ENCoM)	0.855	Stabilizing	Decrease of molecule flexibility				NMA Based Predictions (ENCoM)	0.853	Stabilizing	Decrease of molecule flexibility				NMA Based Predictions (ENCoM)	0.675	Stabilizing	Decrease of molecule flexibility
Other Structure-Based Predictions			Predicted Affinity Change (ΔΔGAffinity)				Other Structure-Based Predictions			Predicted Affinity Change (ΔΔGAffinity)				Other Structure-Based Predictions			Predicted Affinity Change (ΔΔGAffinity)
mCSM	-1.527	Destabilizing	0.084 kcal/mol				mCSM	-1.527	Destabilizing	0.165 kcal/mol				mCSM	-1.527	Destabilizing	0.145 kcal/mol
SDM	-1.82	Destabilizing	Increasing affinity				SDM	-1.82	Destabilizing	Increasing affinity				SDM	-1.6	Destabilizing	Increasing affinity
DUET	-1.779	Destabilizing					DUET	-1.779	Destabilizing					DUET	-1.716	Destabilizing
Distance from closest partner	6.754Å						Distance from closest partner	6.753Å						Distance from closest partner	6.754Å
L916S
Chain A							Chain B							Chain C
ΔΔG (kcal/mol)	Values	Status	Δ Vibrational Entropy Energy Between Wild-Type and Mutant (ΔΔSVib ENCoM) (kcal.mol-1.K-1)				ΔΔG (kcal/mol)	Values	Status	Δ Vibrational Entropy Energy Between Wild-Type and Mutant (ΔΔSVib ENCoM) (kcal.mol-1.K-1)				ΔΔG (kcal/mol)	Values	Status	Δ Vibrational Entropy Energy Between Wild-Type and Mutant (ΔΔSVib ENCoM) (kcal.mol-1.K-1)
Prediction Outcome	-3.709	Destabilizing	1.014				Prediction Outcome	-3.715	Destabilizing	1.01				Prediction Outcome	-3.689	Destabilizing	1
NMA Based Predictions (ENCoM)	-0.811	Destabilizing	Increase of molecule flexibility				NMA Based Predictions (ENCoM)	-0.808	Destabilizing	Increase of molecule flexibility				NMA Based Predictions (ENCoM)	-0.8	Destabilizing	Increase of molecule flexibility
Other Structure-Based Predictions			Predicted Affinity Change (ΔΔGAffinity)				Other Structure-Based Predictions			Predicted Affinity Change (ΔΔGAffinity)				Other Structure-Based Predictions			Predicted Affinity Change (ΔΔGAffinity)
mCSM	-3.421	Destabilizing	-0.725 kcal/mol				mCSM	-3.422	Destabilizing	-0.716 kcal/mol				mCSM	-3.422	Destabilizing	-0.735 kcal/mol
SDM	-4.190	Destabilizing	Decreasing affinity				SDM	-4.19	Destabilizing	Decreasing affinity				SDM	-4.31	Destabilizing	Decreasing affinity
DUET	-3.751	Destabilizing					DUET	-3.752	Destabilizing					DUET	-3.756	Destabilizing
Distance from closest partner	7.161Å						Distance from closest partner	7.161Å						Distance from closest partner	7.161Å
I923W
Chain A							Chain B							Chain C
ΔΔG (kcal/mol)	Values	Status	Δ Vibrational Entropy Energy Between Wild-Type and Mutant (ΔΔSVib ENCoM) (kcal.mol-1.K-1)				ΔΔG (kcal/mol)	Values	Status	Δ Vibrational Entropy Energy Between Wild-Type and Mutant (ΔΔSVib ENCoM) (kcal.mol-1.K-1)				ΔΔG (kcal/mol)	Values	Status	Δ Vibrational Entropy Energy Between Wild-Type and Mutant (ΔΔSVib ENCoM) (kcal.mol-1.K-1)
Prediction Outcome	-0.73	Destabilizing	-0.105				Prediction Outcome	0.045	Stabilizing	-0.572				Prediction Outcome	0.373	Stabilizing	-0.57
NMA Based Predictions (ENCoM)	0.084	Destabilizing	Decrease of molecule flexibility				NMA Based Predictions (ENCoM)	0.458	Destabilizing	Decrease of molecule flexibility				NMA Based Predictions (ENCoM)	0.456	Destabilizing	Decrease of molecule flexibility
Other Structure-Based Predictions			Predicted Affinity Change (ΔΔGAffinity)				Other Structure-Based Predictions			Predicted Affinity Change (ΔΔGAffinity)				Other Structure-Based Predictions			Predicted Affinity Change (ΔΔGAffinity)
mCSM	-2.18	Destabilizing	-0.321 kcal/mol				mCSM	-2.18	Destabilizing	-0.335 kcal/mol				mCSM	-2.18	Destabilizing	-0.292 kcal/mol
SDM	-1.56	Destabilizing	Decreasing affinity				SDM	-1.51	Destabilizing	Decreasing affinity				SDM	-1.51	Destabilizing	Decreasing affinity
DUET	-2.207	Destabilizing					DUET	-2.193	Destabilizing					DUET	-2.193	Destabilizing
Distance from closest partner	9.786Å						Distance from closest partner	9.785Å						Distance from closest partner	9.786Å
A924Q
Chain A							Chain B							Chain C
ΔΔG (kcal/mol)	Values	Status	Δ Vibrational Entropy Energy Between Wild-Type and Mutant (ΔΔSVib ENCoM) (kcal.mol-1.K-1)				ΔΔG (kcal/mol)	Values	Status	Δ Vibrational Entropy Energy Between Wild-Type and Mutant (ΔΔSVib ENCoM) (kcal.mol-1.K-1)				ΔΔG (kcal/mol)	Values	Status	Δ Vibrational Entropy Energy Between Wild-Type and Mutant (ΔΔSVib ENCoM) (kcal.mol-1.K-1)
Prediction Outcome	0.076	Stabilizing	-0.227				Prediction Outcome	0.29	Stabilizing	-0.223				Prediction Outcome	0.024	Stabilizing	-0.299
NMA Based Predictions (ENCoM)	0.181	Destabilizing	Decrease of molecule flexibility				NMA Based Predictions (ENCoM)	0.178	Destabilizing	Decrease of molecule flexibility				NMA Based Predictions (ENCoM)	0.239	Destabilizing	Decrease of molecule flexibility
Other Structure-Based Predictions			Predicted Affinity Change (ΔΔGAffinity)				Other Structure-Based Predictions			Predicted Affinity Change (ΔΔGAffinity)				Other Structure-Based Predictions			Predicted Affinity Change (ΔΔGAffinity)
mCSM	-1.245	Destabilizing	0.077 kcal/mol				mCSM	-1.245	Destabilizing	0.077 kcal/mol				mCSM	-1.245	Destabilizing	0.112 kcal/mol
SDM	-3.58	Destabilizing	Increasing affinity				SDM	-2.02	Destabilizing	Increasing affinity				SDM	-2.02	Destabilizing	Increasing affinity
DUET	-1.573	Destabilizing					DUET	-1.287	Destabilizing					DUET	-1.287	Destabilizing
Distance from closest partner	8.602Å						Distance from closest partner	8.602Å						Distance from closest partner	8.602Å

## Sheet: Table S4
Table S4. T cell epitope prediction score for all the mutations of different proteins of SARS CoV-2 genome (Omicron Variant)
Start	End	Standard Combined Score	Standard Immunogenicity Score	Mutant Combined Score	Mutant Immunogenicity Score	Mutations	Mutant Combined Score	Mutant Immunogenicity Score	Mutations
51	65	48.405	92.5124
56	70	38.8308	73.077	42.512	82.2801	A67V
61	75	47.0698	75.6744	51.794	82.9849
111	125	49.4573	75.6433
116	130	41.4011	82.5027
141	155	44.3823	77.9558	45.8204	80.0509	G142D
156	170	43.986	82.9651
191	205	35.8582	70.1455
196	210	46.645	85.1125
231	245	49.7656	97.4141
236	250	38.0922	81.4305
306	320	49.3584	96.3961
316	330	49.3278	99.3194
341	355	42.3829	92.0073
346	360	45.3264	77.316
361	375	49.0886	89.7214	47.5758	93.4395	S371L	47.9193	94.2982	S375F
366	380	49.5618	81.9046	38.3959	61.4897		46.8864	91.7159
451	465	35.9305	76.0263
461	475	43.5043	87.7608
506	520	48.1626	99.4065
821	835	49.6564	95.6411
896	910	38.8008	87.252
901	915	49.4168	86.042
911	925	46.3536	90.384
921	935	49.6402	91.1004
971	985	47.3706	95.9265	52.0078	97.0196	L981F
1016	1030	44.3301	91.3253
1061	1075	48.4729	91.1822
1151	1165	49.3858	90.4645
1216	1230	48.9959	95.4897

## Sheet: Table S5
Table S5: Effects of missense mutations on protein-protein binding affinity
chain	wild-type	res-number	mutant	distance-to-interface (Å)	mcsm-ppi2-prediction (kcal/mol)	affinity		chain	wild-type	res-number	mutant	distance-to-interface (Å)	mcsm-ppi2-prediction (kcal/mol)	affinity		chain	wild-type	res-number	mutant	distance-to-interface (Å)	mcsm-ppi2-prediction (kcal/mol)	affinity
A	GLY	339	ASP	15.366	0.048	Increasing		B	GLY	339	ASP	15.366	0.047	Increasing		C	GLY	339	ASP	15.366	0.049	Increasing
A	SER	371	LEU	4.986	-0.059	Decreasing		B	SER	371	LEU	4.986	-0.021	Decreasing		C	SER	371	LEU	4.985	-0.066	Decreasing
A	SER	373	PRO	2.773	-0.618	Decreasing		B	SER	373	PRO	2.772	-0.618	Decreasing		C	SER	373	PRO	2.772	-0.682	Decreasing
A	SER	375	PHE	3.271	-0.103	Decreasing		B	SER	375	PHE	3.272	-0.103	Decreasing		C	SER	375	PHE	3.271	-0.194	Decreasing
A	LYS	417	ASN	2.97	-1.178	Decreasing		B	LYS	417	ASN	2.97	-1.184	Decreasing		C	LYS	417	ASN	2.97	-1.214	Decreasing
A	ASN	440	LYS	6.912	0.076	Increasing		B	ASN	440	LYS	6.912	0.087	Increasing		C	ASN	440	LYS	6.912	0.07	Increasing
A	GLY	446	SER	16.135	-0.124	Decreasing		B	GLY	446	SER	16.134	-0.109	Decreasing		C	GLY	446	SER	16.134	-0.116	Decreasing
A	SER	477	ASN	5.796	0.043	Increasing		B	SER	477	ASN	5.796	0.061	Increasing		C	SER	477	ASN	5.795	0.062	Increasing
A	THR	478	LYS	10.253	-0.074	Decreasing		B	THR	478	LYS	10.253	-0.031	Decreasing		C	THR	478	LYS	10.253	-0.031	Decreasing
A	GLU	484	ALA	12.41	-0.237	Decreasing		B	GLU	484	ALA	12.41	-0.209	Decreasing		C	GLU	484	ALA	12.41	-0.21	Decreasing
A	GLN	493	ARG	3.047	-0.426	Decreasing		B	GLN	493	ARG	3.047	-0.486	Decreasing		C	GLN	493	ARG	3.046	-0.441	Decreasing
A	GLY	496	SER	10.865	-0.469	Decreasing		B	GLY	496	SER	10.865	-0.552	Decreasing		C	GLY	496	SER	10.865	-0.539	Decreasing
A	GLN	498	ARG	11.402	0.024	Increasing		B	GLN	498	ARG	11.401	0.002	Increasing		C	GLN	498	ARG	11.4	0.026	Increasing
A	ASN	501	TYR	8.133	-0.018	Decreasing		B	ASN	501	TYR	8.133	-0.033	Decreasing		C	ASN	501	TYR	8.133	0.008	Increasing
A	TYR	505	HIS	3.81	-0.381	Decreasing		B	TYR	505	HIS	3.81	-0.362	Decreasing		C	TYR	505	HIS	3.81	-0.375	Decreasing

## Sheet: Table S6
Table S6: Effects of missense mutations on protein stability
Index	PDB File	Chain	Wild Residue	Residue Position	Mutant Residue	RSA (%)	Predicted ??G	Outcome		Index	PDB File	Chain	Wild Residue	Residue Position	Mutant Residue	RSA (%)	Predicted ??G	Outcome		Index	PDB File	Chain	Wild Residue	Residue Position	Mutant Residue	RSA (%)	Predicted ??G	Outcome
1	spike_7jji.pdb	A	G	339	D	45.8	-0.664	Destabilizing		1	spike_7jji.pdb	B	G	339	D	45.8	-0.664	Destabilizing		1	spike_7jji.pdb	C	G	339	D	45.8	-0.664	Destabilizing
2	spike_7jji.pdb	A	S	371	L	28.1	-0.315	Destabilizing		2	spike_7jji.pdb	B	S	371	L	28.1	-0.315	Destabilizing		2	spike_7jji.pdb	C	S	371	L	28.1	-0.315	Destabilizing
3	spike_7jji.pdb	A	S	373	P	7.8	-0.67	Destabilizing		3	spike_7jji.pdb	A	S	373	P	7.8	-0.67	Destabilizing		3	spike_7jji.pdb	A	S	373	P	7.8	-0.67	Destabilizing
4	spike_7jji.pdb	A	S	375	F	31.2	-1.062	Destabilizing		4	spike_7jji.pdb	B	S	375	F	31.2	-1.062	Destabilizing		4	spike_7jji.pdb	C	S	375	F	31.2	-1.062	Destabilizing
5	spike_7jji.pdb	A	K	417	N	4.2	-2.18	Highly Destabilizing		5	spike_7jji.pdb	B	K	417	N	4.2	-2.18	Highly Destabilizing		5	spike_7jji.pdb	C	K	417	N	4.2	-2.18	Highly Destabilizing
6	spike_7jji.pdb	A	N	440	K	100.6	0.217	Stabilizing		6	spike_7jji.pdb	B	N	440	K	100.6	0.217	Stabilizing		6	spike_7jji.pdb	C	N	440	K	100.6	0.217	Stabilizing
7	spike_7jji.pdb	A	G	446	S	114.3	-0.717	Destabilizing		7	spike_7jji.pdb	B	G	446	S	114.3	-0.717	Destabilizing		7	spike_7jji.pdb	C	G	446	S	114.3	-0.717	Destabilizing
8	spike_7jji.pdb	A	S	477	N	102	-0.167	Destabilizing		8	spike_7jji.pdb	B	S	477	N	102	-0.167	Destabilizing		8	spike_7jji.pdb	C	S	477	N	102	-0.167	Destabilizing
9	spike_7jji.pdb	A	T	478	K	42.3	-0.719	Destabilizing		9	spike_7jji.pdb	B	T	478	K	42.3	-0.721	Destabilizing		9	spike_7jji.pdb	C	T	478	K	42.3	-0.721	Destabilizing
10	spike_7jji.pdb	A	E	484	A	65.6	-0.403	Destabilizing		10	spike_7jji.pdb	B	E	484	A	65.6	-0.403	Destabilizing		10	spike_7jji.pdb	C	E	484	A	65.6	-0.403	Destabilizing
11	spike_7jji.pdb	A	Q	493	R	43.5	0.208	Stabilizing		11	spike_7jji.pdb	B	Q	493	R	43.5	0.214	Stabilizing		11	spike_7jji.pdb	C	Q	493	R	43.5	0.214	Stabilizing
12	spike_7jji.pdb	A	G	496	S	42.3	-0.914	Destabilizing		12	spike_7jji.pdb	B	G	496	S	42.3	-0.913	Destabilizing		12	spike_7jji.pdb	C	G	496	S	42.3	-0.913	Destabilizing
13	spike_7jji.pdb	A	Q	498	R	33.8	0.08	Stabilizing		13	spike_7jji.pdb	B	Q	498	R	33.8	0.08	Stabilizing		13	spike_7jji.pdb	C	Q	498	R	33.8	0.08	Stabilizing
14	spike_7jji.pdb	A	N	501	Y	31.8	-0.565	Destabilizing		14	spike_7jji.pdb	B	N	501	Y	31.8	-0.565	Destabilizing		14	spike_7jji.pdb	C	N	501	Y	31.8	-0.565	Destabilizing
15	spike_7jji.pdb	A	Y	505	H	50.9	-0.353	Destabilizing		15	spike_7jji.pdb	B	Y	505	H	50.9	-0.353	Destabilizing		15	spike_7jji.pdb	C	Y	505	H	50.9	-0.353	Destabilizing

## Sheet: Table S7
Learning (left) and Testing (right) dataset for machine learning validation
All Variant excluding Omicron										Omicron variant
Variant	Gene	Mutation	Position	AA1	AA2	Mutation Score	Type			Variant	Gene	Mutation	Position	AA1	AA2	Score	Type
Alpha (Α,α)	ORF8	C90F	90	C	F	-10.389	Deleterious			Omicron	ORF1a	I2873V	2873	I	V	0.465	Neutral
	ORF8	C25F	25	C	F	-10.389	Deleterious			Omicron	ORF1a	R2875V	2875	R	V	-0.273	Neutral
	ORF1b	C1367Y	1367	C	Y	-10.315	Deleterious			Omicron	ORF1a	T2877F	2877	T	F	0.579	Neutral
	ORF1a	C3408Y	3408	C	Y	-10.248	Deleterious			Omicron	ORF1a	N2878C	2878	N	C	-1.779	Neutral
	ORF1b	Y470C	470	Y	C	-8.7	Deleterious			Omicron	ORF1a	G2879I	2879	G	I	-2.217	Neutral
	ORF9b	P39L	39	P	L	-8.478	Deleterious			Omicron	ORF1a	D2880S	2880	D	S	0.382	Neutral
	ORF1b	Y1944A	1944	Y	A	-8.397	Deleterious			Omicron	ORF1a	F2881Y	2881	F	Y	-0.611	Neutral
	ORF1a	W3004S	3004	W	S	-8.153	Deleterious			Omicron	ORF1a	P2886V	2886	P	V	0.407	Neutral
	ORF1a	G2815V	2815	G	V	-8.044	Deleterious			Omicron	ORF1a	R2887Q	2887	R	Q	-0.048	Neutral
	ORF1b	C143Y	143	C	Y	-7.549	Deleterious			Omicron	ORF1a	V2888L	2888	V	L	-0.881	Neutral
	ORF1a	P4211L	4211	P	L	-7.398	Deleterious			Omicron	S	E484K	484	E	K	0.128	Neutral
	ORF1b	G343E	343	G	E	-7.378	Deleterious			Omicron	S	D614G	614	D	G	0.598	Neutral
	ORF1a	Y3364C	3364	Y	C	-7.051	Deleterious			Omicron	S	V1176F	1176	V	F	-0.161	Neutral
	ORF7b	F19V	19	F	V	-7	Deleterious			Omicron	S	P809S	809	P	S	1.024	Neutral
	ORF1b	R1600C	1600	R	C	-6.654	Deleterious			Omicron	S	L5F	5	L	F	-1.126	Neutral
	ORF8	G96D	96	G	D	-6.611	Deleterious			Omicron	S	V1228L	1228	V	L	-0.457	Neutral
	S	D1199Y	1199	D	Y	-6.528	Deleterious			Omicron	S	S477N	477	S	N	-0.034	Neutral
	ORF1a	P2870S	2870	P	S	-6.499	Deleterious			Omicron	S	T95I	95	T	I	-1.214	Neutral
	ORF1b	D1815Y	1815	D	Y	-6.43	Deleterious			Omicron	S	A222V	222	A	V	-0.096	Neutral
	ORF1b	V345R	345	V	R	-6.289	Deleterious			Omicron	S	D1163G	1163	D	G	-2.279	Neutral
	ORF3a	W193C	193	W	C	-6.276	Deleterious			Omicron	S	V1264L	1264	V	L	-0.391	Neutral
	ORF1a	Y2301C	2301	Y	C	-6.104	Deleterious			Omicron	S	A845S	845	A	S	0.924	Neutral
	ORF1b	L428H	428	L	H	-6	Deleterious			Omicron	S	L54F	54	L	F	-0.435	Neutral
	ORF7a	E41A	41	E	A	-6	Deleterious			Omicron	S	D80Y	80	D	Y	-0.102	Neutral
	ORF7a	Y97D	97	Y	D	-5.825	Deleterious			Omicron	S	F565L	565	F	L	-0.396	Neutral
	ORF1b	M557R	557	M	R	-5.8	Deleterious			Omicron	S	Q675H	675	Q	H	-0.04	Neutral
	ORF7a	K2T	2	K	T	-5.684	Deleterious			Omicron	S	M1229I	1229	M	I	-0.2	Neutral
	ORF1b	G1022S	1022	G	S	-5.627	Deleterious			Omicron	S	D796Y	796	D	Y	0.044	Neutral
	ORF1b	T267M	267	T	M	-5.533	Deleterious			Omicron	S	D1118Y	1118	D	Y	-1.916	Neutral
	ORF1b	M915R	915	M	R	-5.398	Deleterious			Omicron	S	Q677H	677	Q	H	0.002	Neutral
	ORF1a	L2298S	2298	L	S	-5.305	Deleterious			Omicron	S	L18F	18	L	F	0.781	Neutral
	S	N824Y	824	N	Y	-5.076	Deleterious			Omicron	S	T76I	76	T	I	-0.115	Neutral
	ORF9b	R47H	47	R	H	-5	Deleterious			Omicron	S	R78S	78	R	S	0.264	Neutral
	ORF1b	V344R	344	V	R	-4.965	Deleterious			Omicron	S	S373L	373	S	L	-1.198	Neutral
	ORF1b	P1645S	1645	P	S	-4.729	Deleterious			Omicron	S	V90F	90	V	F	-0.771	Neutral
	ORF1a	P3015L	3015	P	L	-4.71	Deleterious			Omicron	S	C1235F	1235	C	F	-1.334	Neutral
	ORF7a	H47N	47	H	N	-4.667	Deleterious			Omicron	S	R237M	237	R	M	-1.003	Neutral
	ORF1a	Y4280H	4280	Y	H	-4.651	Deleterious			Omicron	S	A688V	688	A	V	0.498	Neutral
	ORF3a	G188D	188	G	D	-4.6	Deleterious			Omicron	S	Q1208H	1208	Q	H	-1.327	Neutral
	ORF1a	G3546S	3546	G	S	-4.59	Deleterious			Omicron	E	R61L	61	R	L	-1.733	Nutral
	ORF1b	T453A	453	T	A	-4.533	Deleterious			Omicron	N	Q306T	306	Q	T	-3.878	Deleterious
	ORF3a	T32I	32	T	I	-4.505	Deleterious			Omicron	N	G164S	164	G	S	-2.918	Deleterious
	ORF1b	R712C	712	R	C	-4.366	Deleterious			Omicron	N	N150T	150	N	T	-2.645	Deleterious
	ORF3a	T229I	229	T	I	-4.276	Deleterious			Omicron	ORF10	G96C	96	G	C	-6.611	Deleterious
	ORF1b	C2551W	2551	C	W	-4.206	Deleterious			Omicron	ORF11	T80Y	80	T	Y	-4.667	Deleterious
	ORF9b	L64F	64	L	F	-4	Deleterious			Omicron	ORF12	H40T	40	H	T	-3.556	Deleterious
	ORF3a	S162I	162	S	I	-3.886	Deleterious			Omicron	ORF13	H40S	40	H	S	-3.167	Deleterious
	N	Q306L	306	Q	L	-3.878	Deleterious			Omicron	ORF14	G77T	77	G	T	-2.944	Deleterious
	S	F318S	318	F	S	-3.813	Deleterious			Omicron	ORF1a	C3408S	3408	C	S	-11.248	Deleterious
	ORF1b	L1088F	1088	L	F	-3.751	Deleterious			Omicron	ORF1a	W3004Y	3004	W	Y	-11.153	Deleterious
	ORF1b	V1012A	1012	V	A	-3.751	Deleterious			Omicron	ORF1a	G2815L	2815	G	L	-11.044	Deleterious
	ORF1b	N2694I	2694	N	I	-3.708	Deleterious			Omicron	ORF1a	P4211S	4211	P	S	-10.398	Deleterious
	ORF8	T80E	80	T	E	-3.667	Deleterious			Omicron	ORF1a	Y3364C	3364	Y	C	-10.051	Deleterious
	ORF3a	K61L	61	K	L	-3.6	Deleterious			Omicron	ORF1a	P2870S	2870	P	S	-9.499	Deleterious
	ORF1b	H1897Y	1897	H	Y	-3.583	Deleterious			Omicron	ORF1a	Y2301C	2301	Y	C	-9.404	Deleterious
	ORF1b	A2601E	2601	A	E	-3.578	Deleterious			Omicron	ORF1a	L2298S	2298	L	S	-9.305	Deleterious
	ORF8	H40Q	40	H	Q	-3.556	Deleterious			Omicron	ORF1a	P3015L	3015	P	L	-9.21	Deleterious
	ORF1b	D2138N	2138	D	N	-3.496	Deleterious			Omicron	ORF1a	Y4280H	4280	Y	H	-9.11	Deleterious
	ORF1b	L1631F	1631	L	F	-3.399	Deleterious			Omicron	ORF1a	G3546T	3546	G	T	-9.05	Deleterious
	ORF3a	I62T	62	I	T	-3.39	Deleterious			Omicron	ORF1a	S2493Y	2493	S	Y	-8.185	Deleterious
	ORF7a	R78H	78	R	H	-3.333	Deleterious			Omicron	ORF1a	D2627C	2627	D	C	-8.143	Deleterious
	ORF7a	T57A	57	T	A	-3.333	Deleterious			Omicron	ORF1a	S3264D	3264	S	D	-7.948	Deleterious
	ORF9b	A29V	29	A	V	-3.304	Deleterious			Omicron	ORF1a	S3195N	3195	S	N	-7.901	Deleterious
	ORF1b	F1123L	1123	F	L	-3.293	Deleterious			Omicron	ORF1a	N1576D	1576	N	D	-7.817	Deleterious
	ORF1b	E341R	341	E	R	-3.278	Deleterious			Omicron	ORF1a	D1600C	1600	D	C	-7.804	Deleterious
	ORF1b	D2576Y	2576	D	Y	-3.213	Deleterious			Omicron	ORF1a	G2258Y	2258	G	Y	-7.746	Deleterious
	ORF1a	S2493I	2493	S	I	-3.185	Deleterious			Omicron	ORF1a	F3554T	3554	F	T	-7.657	Deleterious
	ORF8	H40Y	40	H	Y	-3.167	Deleterious			Omicron	ORF1b	C1367T	1367	C	T	-10.71	Deleterious
	ORF1a	D2627Y	2627	D	Y	-3.143	Deleterious			Omicron	ORF1b	Y470S	470	Y	S	-9.75	Deleterious
	ORF1b	V344A	344	V	A	-3.137	Deleterious			Omicron	ORF1b	Y1944T	1944	Y	T	-9.397	Deleterious
	ORF1b	K429Q	429	K	Q	-3.1	Deleterious			Omicron	ORF1b	M557H	557	M	H	-8.8	Deleterious
	ORF1b	E720A	720	E	A	-3.09	Deleterious			Omicron	ORF1b	R1600N	1600	R	N	-8.654	Deleterious
	ORF1b	E1623V	1623	E	V	-3.026	Deleterious			Omicron	ORF1b	G1022T	1022	G	T	-8.627	Deleterious
	ORF1b	C688S	688	C	S	-3.003	Deleterious			Omicron	ORF1b	C143T	143	C	T	-8.549	Deleterious
	ORF9b	V15L	15	V	L	-3	Deleterious			Omicron	ORF1b	D1815T	1815	D	T	-8.43	Deleterious
	ORF1b	S583G	583	S	G	-2.971	Deleterious			Omicron	ORF1b	G343C	343	G	C	-8.378	Deleterious
	ORF1b	T984N	984	T	N	-2.958	Deleterious			Omicron	ORF1b	V345E	345	V	E	-8.289	Deleterious
	ORF1a	S3264C	3264	S	C	-2.948	Deleterious			Omicron	ORF1b	L428V	428	L	V	-8	Deleterious
	ORF8	G77D	77	G	D	-2.944	Deleterious			Omicron	ORF1b	T267N	267	T	N	-7.533	Deleterious
	E	R61H	61	R	H	-2.933	Deleterious			Omicron	ORF1b	M915S	915	M	S	-7.398	Deleterious
	N	G164E	164	G	E	-2.918	Deleterious			Omicron	ORF1b	V344E	344	V	E	-6.965	Deleterious
	ORF1a	S3195C	3195	S	C	-2.901	Deleterious			Omicron	ORF1b	P1645S	1645	P	S	-6.729	Deleterious
	ORF1b	V2501A	2501	V	A	-2.89	Deleterious			Omicron	ORF1b	T453A	453	T	A	-6.533	Deleterious
	ORF3a	V256D	256	V	D	-2.886	Deleterious			Omicron	ORF1b	R712C	712	R	C	-6.366	Deleterious
	ORF1b	G2510S	2510	G	S	-2.877	Deleterious			Omicron	ORF1b	C2551S	2551	C	S	-6.206	Deleterious
	ORF1a	N1576Y	1576	N	Y	-2.817	Deleterious			Omicron	ORF1b	L1088T	1088	L	T	-5.751	Deleterious
	ORF1a	D1600G	1600	D	G	-2.804	Deleterious			Omicron	ORF1b	V1012N	1012	V	N	-5.751	Deleterious
	ORF1b	L342V	342	L	V	-2.767	Deleterious			Omicron	ORF1b	N2694T	2694	N	T	-5.708	Deleterious
	ORF1a	G2258D	2258	G	D	-2.746	Deleterious			Omicron	ORF1b	H1897S	1897	H	S	-5.583	Deleterious
	ORF7a	V82F	82	V	F	-2.667	Deleterious			Omicron	ORF1b	E720Y	720	E	Y	-5.09	Deleterious
	ORF1a	F3554L	3554	F	L	-2.657	Deleterious			Omicron	ORF1b	E1623A	1623	E	A	-5.026	Deleterious
	N	N150T	150	N	T	-2.645	Deleterious			Omicron	ORF1b	C688V	688	C	V	-5.003	Deleterious
	ORF1b	V2693A	2693	V	A	-2.617	Deleterious			Omicron	ORF1b	S583T	583	S	T	-4.971	Deleterious
	ORF1b	V2342L	2342	V	L	-2.598	Deleterious			Omicron	ORF1b	T984E	984	T	E	-4.958	Deleterious
	ORF1b	P1548S	1548	P	S	-2.593	Deleterious			Omicron	ORF1b	V2501Y	2501	V	Y	-2.89	Deleterious
Beta (B,β)	ORF3a	C148F	148	C	F	-10.79	Deleterious			Omicron	ORF1b	G2510T	2510	G	T	-2.877	Deleterious
	ORF1b	P1821L	1821	P	L	-9.33	Deleterious			Omicron	ORF1b	L342R	342	L	R	-2.767	Deleterious
	ORF1b	P1161R	1161	P	R	-7.89	Deleterious			Omicron	ORF3a	W193T	193	W	T	-7.276	Deleterious
	ORF3a	W128C	128	W	C	-7.419	Deleterious			Omicron	ORF3a	G188L	188	G	L	-6.6	Deleterious
	ORF9b	R47L	47	R	L	-7	Deleterious			Omicron	ORF3a	T32E	32	T	E	-5.505	Deleterious
	ORF8	Y31A	31	Y	A	-6.611	Deleterious			Omicron	ORF3a	T229T	229	T	T	-4.276	Deleterious
	ORF1b	R1260C	1260	R	C	-6.602	Deleterious			Omicron	ORF3a	S162K	162	S	K	-3.886	Deleterious
	ORF3a	W193L	193	W	L	-6.41	Deleterious			Omicron	ORF3a	K61L	61	K	L	-3.6	Deleterious
	ORF9b	Q20A	20	Q	A	-6	Deleterious			Omicron	ORF3a	I62T	62	I	T	-3.39	Deleterious
	ORF1a	D1671Y	1671	D	Y	-5.738	Deleterious			Omicron	ORF3a	V256D	256	V	D	-2.886	Deleterious
	ORF1b	R1262C	1262	R	C	-5.135	Deleterious			Omicron	ORF7a	E41T	41	E	T	-6	Deleterious
	S	C1250F	1250	C	F	-5.057	Deleterious			Omicron	ORF7a	Y97E	97	Y	E	-5.825	Deleterious
	ORF9b	V30G	30	V	G	-4.87	Deleterious			Omicron	ORF7a	K2Y	2	K	Y	-5.684	Deleterious
	N	D128Y	128	D	Y	-4.529	Deleterious			Omicron	ORF7a	H47I	47	H	I	-4.667	Deleterious
	ORF3a	N137Y	137	N	Y	-4.514	Deleterious			Omicron	ORF7a	V82Y	82	V	Y	-4.667	Deleterious
	ORF3a	P42A	42	P	A	-4.495	Deleterious			Omicron	ORF7a	R78Y	78	R	Y	-4.333	Deleterious
	ORF1b	D436G	436	D	G	-4.004	Deleterious			Omicron	ORF7a	T57H	57	T	H	-4.333	Deleterious
	ORF1b	V1660F	1660	V	F	-3.997	Deleterious			Omicron	ORF7b	F19S	19	F	S	-7	Deleterious
	ORF3a	Q57Y	57	Q	Y	-3.943	Deleterious			Omicron	ORF8	C90T	90	C	T	-10.389	Deleterious
	ORF3a	H93Y	93	H	Y	-3.943	Deleterious			Omicron	ORF9	C25V	25	C	V	-10.389	Deleterious
	ORF1b	W2586A	2586	W	A	-3.808	Deleterious			Omicron	ORF9b	P39T	39	P	T	-8.478	Deleterious
	ORF1b	T384S	384	T	S	-3.689	Deleterious			Omicron	ORF9b	R47E	47	R	E	-5	Deleterious
	N	D81Y	81	D	Y	-3.664	Deleterious			Omicron	ORF9b	L64T	64	L	T	-4	Deleterious
	ORF1a	D3836N	3836	D	N	-3.197	Deleterious			Omicron	ORF9b	A29S	29	A	S	-3.304	Deleterious
	ORF1a	G1615S	1615	G	S	-3.173	Deleterious			Omicron	ORF9b	V15T	15	V	T	-3	Deleterious
	S	G1093S	1093	G	S	-3.152	Deleterious			Omicron	S	D1199Y	1199	D	Y	-10.528	Deleterious
	ORF1a	G327V	327	G	V	-3.108	Deleterious			Omicron	S	N824S	824	N	S	-10.076	Deleterious
	ORF7a	K72T	72	K	T	-3	Deleterious			Omicron	S	F318R	318	F	R	-9.813	Deleterious
	ORF1a	G2258C	2258	G	C	-2.944	Deleterious			Omicron	S	G496S	496	G	S	-9.424	Deleterious
	ORF1b	A1476T	1476	A	T	-2.841	Deleterious			Omicron	S	Q498R	498	Q	R	-9.0665	Deleterious
	ORF8	H28Y	28	H	Y	-2.833	Deleterious			Omicron	S	Y505H	505	Y	H	-8.709	Deleterious
	ORF1a	N4121Y	4121	N	Y	-2.789	Deleterious			Omicron	S	N501Y	501	N	Y	-8.3515	Deleterious
	ORF8	F120I	120	F	I	-2.75	Deleterious			Omicron	S	Q594H	594	Q	H	-7.994	Deleterious
	S	Y1155H	1155	Y	H	-2.71	Deleterious			Omicron	S	N764K	764	N	K	-7.6365	Deleterious
	ORF1a	P2195S	2195	P	S	-2.7	Deleterious			Omicron	S	N856K	856	N	K	-7.279	Deleterious
	S	S939Y	939	S	Y	-2.687	Deleterious			Omicron	S	L981F	981	L	F	-6.9215	Deleterious
	ORF7a	A79V	79	A	V	-2.667	Deleterious			Omicron	S	A67V	67	A	V	-10.389	Deleterious
	M	N5D	5	N	D	-2.632	Deleterious			Omicron	S	T95I	95	T	I	-10.389	Deleterious
	ORF1a	L3915F	3915	L	F	-2.593	Deleterious			Omicron	S	G339D	339	G	D	-10.076	Deleterious
	ORF1a	T1589I	1589	T	I	-2.556	Deleterious			Omicron	S	S371L	371	S	L	-10.051	Deleterious
	ORF1a	D1554Y	1554	D	Y	-2.503	Deleterious			Omicron	S	S373P	373	S	P	-9.813	Deleterious
Gamma (Γ,γ)	ORF7b	W29A	29	W	A	-14	Deleterious			Omicron	S	S375F	375	S	F	-9.75	Deleterious
	ORF7b	W29L	29	W	L	-13	Deleterious			Omicron	S	K417N	417	K	N	-9.499	Deleterious
	ORF3a	W69R	69	W	R	-11.533	Deleterious			Omicron	S	N440K	440	N	K	-9.424	Deleterious
	ORF9b	P43L	43	P	L	-10	Deleterious			Omicron	S	G446S	446	G	S	-9.404	Deleterious
	ORF8	P30L	30	P	L	-9.444	Deleterious			Omicron	S	S477N	477	S	N	-9.397	Deleterious
	N	G114L	114	G	L	-9.225	Deleterious			Omicron	S	T478K	478	T	K	-9.305	Deleterious
	ORF3a	G251C	251	G	C	-8.914	Deleterious			Omicron	S	E484A	484	E	A	-9.21	Deleterious
	ORF6	D61V	61	D	V	-8.607	Deleterious			Omicron	S	Q493R	493	Q	R	-9.11	Deleterious
	ORF1b	G2297C	2297	G	C	-8.393	Deleterious			Omicron	S	G496S	496	G	S	-9.0665	Deleterious
	ORF1b	Y2276C	2276	Y	C	-8.393	Deleterious			Omicron	S	Q498R	498	Q	R	-9.05	Deleterious
	ORF1b	G1772C	1772	G	C	-8.308	Deleterious			Omicron	S	N501Y	501	N	Y	-8.8	Deleterious
	ORF1b	G170C	170	G	C	-8.3	Deleterious			Omicron	S	Y505H	505	Y	H	-8.709	Deleterious
	ORF1b	D327Y	327	D	Y	-8.297	Deleterious			Omicron	S	T547K	547	T	K	-8.654	Deleterious
	ORF1b	Y737C	737	Y	C	-8.262	Deleterious			Omicron	S	D614G	614	D	G	-8.627	Deleterious
	N	G116R	116	G	R	-7.488	Deleterious			Omicron	S	H655Y	655	H	Y	-8.549	Deleterious
	ORF1a	G3372R	3372	G	R	-7.453	Deleterious			Omicron	S	N679K	679	N	K	-8.478	Deleterious
	ORF1b	P1763S	1763	P	S	-7.125	Deleterious			Omicron	S	P681H	681	P	H	-8.43	Deleterious
	S	D737A	737	D	A	-7.003	Deleterious			Omicron	S	N764K	764	N	K	-8.378	Deleterious
	N	P117T	117	P	T	-6.887	Deleterious			Omicron	S	K796Y	796	K	Y	-8.3515	Deleterious
	ORF1b	G2474R	2474	G	R	-6.771	Deleterious			Omicron	S	N856K	856	N	K	-8.289	Deleterious
	ORF3a	G172V	172	G	V	-6.762	Deleterious			Omicron	S	Q954H	954	Q	H	-8.185	Deleterious
	ORF1b	P1645L	1645	P	L	-6.662	Deleterious			Omicron	S	N69K	69	N	K	-8.143	Deleterious
	ORF7a	Q76A	76	Q	A	-6	Deleterious			Omicron	S	L981F	981	L	F	-8	Deleterious
	ORF7b	F13I	13	F	I	-6	Deleterious
	ORF7b	F30L	30	F	L	-6	Deleterious
	ORF1b	P160L	160	P	L	-5.954	Deleterious
	ORF1b	G1356R	1356	G	R	-5.845	Deleterious
	ORF1b	P330T	330	P	T	-5.752	Deleterious
	ORF1b	T582I	582	T	I	-5.738	Deleterious
	ORF8	K2A	2	K	A	-5.667	Deleterious
	N	G116N	116	G	N	-5.616	Deleterious
	N	T115P	115	T	P	-5.615	Deleterious
	N	T115K	115	T	K	-5.615	Deleterious
	ORF3a	E102Y	102	E	Y	-5.6	Deleterious
	ORF1b	H286Y	286	H	Y	-5.533	Deleterious
	ORF1b	C1007F	1007	C	F	-5.458	Deleterious
	ORF1b	D1251Y	1251	D	Y	-5.122	Deleterious
	ORF1b	P970S	970	P	S	-4.935	Deleterious
	ORF3a	D222N	222	D	N	-4.8	Deleterious
	ORF8	K2N	2	K	N	-4.722	Deleterious
	ORF1b	T1139N	1139	T	N	-4.689	Deleterious
	S	D1199G	1199	D	G	-4.671	Deleterious
	ORF1b	N1311H	1311	N	H	-4.655	Deleterious
	ORF6	V9F	9	V	F	-4.643	Deleterious
	ORF1a	Q4140H	4140	Q	H	-4.589	Deleterious
	ORF1a	D1671G	1671	D	G	-4.446	Deleterious
	ORF1b	K1383N	1383	K	N	-4.399	Deleterious
	ORF1b	K2340N	2340	K	N	-4.359	Deleterious
	M	W75L	75	W	L	-4.283	Deleterious
	E	R38E	38	R	E	-4.2	Deleterious
	E	T35P	35	T	P	-4.2	Deleterious
	ORF1b	S309F	309	S	F	-4.167	Deleterious
	ORF1b	D472G	472	D	G	-4.128	Deleterious
	ORF1b	V332F	332	V	F	-4.059	Deleterious
	ORF1a	V2427F	2427	V	F	-4.009	Deleterious
	ORF7b	M24I	24	M	I	-4	Deleterious
	ORF9b	M78V	78	M	V	-4	Deleterious
	ORF1b	I2554T	2554	I	T	-3.99	Deleterious
	ORF3a	F120S	120	F	S	-3.99	Deleterious
	ORF1b	V326F	326	V	F	-3.982	Deleterious
	ORF1b	T1034I	1034	T	I	-3.97	Deleterious
	S	P589S	589	P	S	-3.966	Deleterious
	ORF7a	V29A	29	V	A	-3.93	Deleterious
	ORF1a	Q3966L	3966	Q	L	-3.895	Deleterious
	ORF1b	T67I	67	T	I	-3.868	Deleterious
	ORF1b	V1836F	1836	V	F	-3.865	Deleterious
	ORF1b	M747I	747	M	I	-3.843	Deleterious
	ORF6	Q51L	51	Q	L	-3.821	Deleterious
	ORF1b	Q1441H	1441	Q	H	-3.789	Deleterious
	S	T1009I	1009	T	I	-3.78	Deleterious
	N	R95L	95	R	L	-3.749	Deleterious
	ORF1b	T1739I	1739	T	I	-3.731	Deleterious
	ORF1a	V3892S	3892	V	S	-3.723	Deleterious
	ORF1b	S511G	511	S	G	-3.667	Deleterious
	ORF7a	H47Y	47	H	Y	-3.667	Deleterious
	ORF1b	A1662V	1662	A	V	-3.599	Deleterious
	ORF1b	A2559V	2559	A	V	-3.531	Deleterious
	ORF1a	L4126F	4126	L	F	-3.493	Deleterious
	ORF1a	T4010I	4010	T	I	-3.449	Deleterious
	ORF1b	L262S	262	L	S	-3.448	Deleterious
	N	S202F	202	S	F	-3.423	Deleterious
	E	R38Q	38	R	Q	-3.4	Deleterious
	ORF1a	P1894L	1894	P	L	-3.399	Deleterious
	ORF3a	I7T	7	I	T	-3.381	Deleterious
	N	Y112F	112	Y	F	-3.358	Deleterious
	ORF3a	V237F	237	V	F	-3.286	Deleterious
	ORF1b	M2260I	2260	M	I	-3.274	Deleterious
	ORF1b	N1790S	1790	N	S	-3.232	Deleterious
	S	S758G	758	S	G	-3.119	Deleterious
	ORF1a	Y2353C	2353	Y	C	-3.098	Deleterious
	ORF1a	C3778Y	3778	C	Y	-3.089	Deleterious
	ORF1a	L4111R	4111	L	R	-3.083	Deleterious
	ORF3a	P262L	262	P	L	-3.076	Deleterious
	M	A69V	69	A	V	-3.05	Deleterious
	ORF1b	S334L	334	S	L	-3.044	Deleterious
	ORF1a	A3379T	3379	A	T	-3.031	Deleterious
	ORF1b	A1219T	1219	A	T	-3.03	Deleterious
	ORF1a	G1068R	1068	G	R	-3.015	Deleterious
	ORF1b	Y71H	71	Y	H	-3.015	Deleterious
	ORF9b	V92L	92	V	L	-3	Deleterious
	ORF3a	L101F	101	L	F	-2.981	Deleterious
	ORF1a	T2419I	2419	T	I	-2.971	Deleterious
	ORF3a	V88A	88	V	A	-2.962	Deleterious
	ORF1a	Q2510L	2510	Q	L	-2.948	Deleterious
	ORF7a	E16D	16	E	D	-2.947	Deleterious
	E	L28F	28	L	F	-2.933	Deleterious
	ORF1b	V1615A	1615	V	A	-2.932	Deleterious
	ORF3a	K132Q	132	K	Q	-2.924	Deleterious
	ORF1b	N2694K	2694	N	K	-2.91	Deleterious
	ORF1b	S826A	826	S	A	-2.899	Deleterious
	S	D88G	88	D	G	-2.887	Deleterious
	S	S813I	813	S	I	-2.867	Deleterious
	ORF1b	R322N	322	R	N	-2.822	Deleterious
	ORF1a	T1581M	1581	T	M	-2.803	Deleterious
	ORF1b	D2499N	2499	D	N	-2.792	Deleterious
	ORF1a	G4178V	4178	G	V	-2.755	Deleterious
	N	A119T	119	A	T	-2.748	Deleterious
	ORF1a	F2354S	2354	F	S	-2.748	Deleterious
	ORF1a	S2519F	2519	S	F	-2.728	Deleterious
	N	D81G	81	D	G	-2.709	Deleterious
	ORF1b	E341K	341	E	K	-2.689	Deleterious
	N	D343Y	343	D	Y	-2.646	Deleterious
	ORF3a	K198E	198	K	E	-2.629	Deleterious
	ORF1b	H1550N	1550	H	N	-2.615	Deleterious
	ORF1b	V333F	333	V	F	-2.594	Deleterious
	ORF1b	T310K	310	T	K	-2.571	Deleterious
	ORF1b	V1945L	1945	V	L	-2.532	Deleterious
	ORF1b	T635M	635	T	M	-2.532	Deleterious
	E	P71S	71	P	S	-2.53	Deleterious
	ORF1a	P271S	271	P	S	-2.528	Deleterious
	ORF1b	L1423F	1423	L	F	-2.517	Deleterious
	ORF1b	D2690G	2690	D	G	-2.514	Deleterious
Delta (Δ,δ)	E	R61L	61	R	L	-2.8	Deleterious
	M	W55C	55	W	C	-12.869	Deleterious
	N	G99S	99	G	S	-3.861	Deleterious
	N	P162L	162	P	L	-3.655	Deleterious
	N	S180I	180	S	I	-3.465	Deleterious
	N	G164R	164	G	R	-3.394	Deleterious
	N	A134V	134	A	V	-2.811	Deleterious
	N	P122L	122	P	L	-2.605	Deleterious
	ORF1a	C2989K	2989	C	K	-11.183	Deleterious
	ORF1a	W4096L	4096	W	L	-11.111	Deleterious
	ORF1a	C4370F	4370	C	F	-10.248	Deleterious
	ORF1a	W3481L	3481	W	L	-10.121	Deleterious
	ORF1a	C2445S	2445	C	S	-9.618	Deleterious
	ORF1a	C2851S	2851	C	S	-9.319	Deleterious
	ORF1a	G3795L	3795	G	L	-9.316	Deleterious
	ORF1a	G3809L	3809	G	L	-9.316	Deleterious
	ORF1a	G3372I	3372	G	I	-9.316	Deleterious
	ORF1a	F2834P	2834	F	P	-9.293	Deleterious
	ORF1a	Y4013P	4013	Y	P	-9.216	Deleterious
	ORF1a	Y4013G	4013	Y	G	-9.183	Deleterious
	ORF1a	P3642I	3642	P	I	-9.042	Deleterious
	ORF1a	C2913H	2913	C	H	-8.534	Deleterious
	ORF1a	G2987L	2987	G	L	-8.531	Deleterious
	ORF1a	C3867I	3867	C	I	-8.416	Deleterious
	ORF1a	C2984A	2984	C	A	-8.387	Deleterious
	ORF1a	Y3811A	3811	Y	A	-8.385	Deleterious
	ORF1a	G4244F	4244	G	F	-8.385	Deleterious
	ORF1a	P3362R	3362	P	R	-8.385	Deleterious
	ORF1a	C3408A	3408	C	A	-8.385	Deleterious
	ORF1a	Y4229K	4229	Y	K	-8.382	Deleterious
	ORF1a	Y2983A	2983	Y	A	-8.377	Deleterious
	ORF1a	G3265C	3265	G	C	-8.366	Deleterious
	ORF1a	H3631F	3631	H	F	-8.298	Deleterious
	ORF1a	F4230R	4230	F	R	-8.251	Deleterious
	ORF1a	C2282Y	2282	C	Y	-8.161	Deleterious
	ORF1a	F4034Q	4034	F	Q	-7.885	Deleterious
	ORF1a	F3948P	3948	F	P	-7.783	Deleterious
	ORF1a	G2294L	2294	G	L	-7.622	Deleterious
	ORF1a	G3521F	3521	G	F	-7.594	Deleterious
	ORF1a	G3546C	3546	G	C	-7.585	Deleterious
	ORF1a	W3470A	3470	W	A	-7.576	Deleterious
	ORF1a	P3137H	3137	P	H	-7.501	Deleterious
	ORF1a	Y3211R	3211	Y	R	-7.488	Deleterious
	ORF1a	Y3144D	3144	Y	D	-7.487	Deleterious
	ORF1a	P2852A	2852	P	A	-7.456	Deleterious
	ORF1a	L3941G	3941	L	G	-7.453	Deleterious
	ORF1a	G3372H	3372	G	H	-7.453	Deleterious
	ORF1a	G3446K	3446	G	K	-7.453	Deleterious
	ORF1a	D3450R	3450	D	R	-7.453	Deleterious
	ORF1a	G3795T	3795	G	T	-7.453	Deleterious
	ORF1a	K4000W	4000	K	W	-7.453	Deleterious
	ORF1a	L4033G	4033	L	G	-7.453	Deleterious
	ORF1a	G3437W	3437	G	W	-7.453	Deleterious
	ORF1a	Y3472Q	3472	Y	Q	-7.45	Deleterious
	ORF1a	N2829A	2829	N	A	-7.44	Deleterious
	ORF1a	G3265W	3265	G	W	-7.439	Deleterious
	ORF1a	L2721D	2721	L	D	-7.433	Deleterious
	ORF1a	G2429K	2429	G	K	-7.428	Deleterious
	ORF1a	K3630C	3630	K	C	-7.383	Deleterious
	ORF1a	Y3389A	3389	Y	A	-7.318	Deleterious
	ORF1a	N3494A	3494	N	A	-7.286	Deleterious
	ORF1a	G4255W	4255	G	W	-7.246	Deleterious
	ORF1a	F3366A	3366	F	A	-7.235	Deleterious
	ORF1a	Y2897S	2897	Y	S	-7.22	Deleterious
	ORF1a	Y3211S	3211	Y	S	-7.187	Deleterious
	ORF1a	G3787R	3787	G	R	-7.186	Deleterious
	ORF1a	P4125Q	4125	P	Q	-7.153	Deleterious
	ORF1a	Y3793T	3793	Y	T	-7.151	Deleterious
	ORF1a	Y3788S	3788	Y	S	-7.091	Deleterious
	ORF1a	G3387F	3387	G	F	-7.018	Deleterious
	ORF1a	G3387Y	3387	G	Y	-6.985	Deleterious
	ORF1a	Y3364D	3364	Y	D	-6.983	Deleterious
	ORF1a	Y3954R	3954	Y	R	-6.951	Deleterious
	ORF1a	D3439L	3439	D	L	-6.943	Deleterious
	ORF1a	P2568S	2568	P	S	-6.928	Deleterious
	ORF1a	G4177V	4177	G	V	-6.797	Deleterious
	ORF1a	N3477L	3477	N	L	-6.787	Deleterious
	ORF1a	N4235I	4235	N	I	-6.785	Deleterious
	ORF1a	G3433L	3433	G	L	-6.728	Deleterious
	ORF1a	P2950S	2950	P	S	-6.658	Deleterious
	ORF1a	P4063E	4063	P	E	-6.653	Deleterious
	ORF1a	F3948Q	3948	F	Q	-6.651	Deleterious
	ORF1a	K3982C	3982	K	C	-6.586	Deleterious
	ORF1a	Y2677K	2677	Y	K	-6.561	Deleterious
	ORF1a	G3565E	3565	G	E	-6.553	Deleterious
	ORF1a	C2263W	2263	C	W	-6.542	Deleterious
	ORF1a	G2441Q	2441	G	Q	-6.541	Deleterious
	ORF1a	E3277Y	3277	E	Y	-6.521	Deleterious
	ORF1a	Q3859V	3859	Q	V	-6.521	Deleterious
	ORF1a	R4239Y	4239	R	Y	-6.521	Deleterious
	ORF1a	T3520F	3520	T	F	-6.517	Deleterious
	ORF1a	D4105A	4105	D	A	-6.516	Deleterious
	ORF1a	W3470L	3470	W	L	-6.478	Deleterious
	ORF1a	N2700C	2700	N	C	-6.461	Deleterious
	ORF1a	F4230V	4230	F	V	-6.421	Deleterious
	ORF1a	Q3263L	3263	Q	L	-6.41	Deleterious
	ORF1a	N3396V	3396	N	V	-6.285	Deleterious
	ORF1a	K3843W	3843	K	W	-6.267	Deleterious
	ORF1a	Y3813T	3813	Y	T	-6.258	Deleterious
	ORF1a	K3861V	3861	K	V	-6.255	Deleterious
	ORF1a	W240A	240	W	A	-6.237	Deleterious
	ORF1a	F3493A	3493	F	A	-6.213	Deleterious
	ORF1a	D2687P	2687	D	P	-6.199	Deleterious
	ORF1a	F3639A	3639	F	A	-6.196	Deleterious
	ORF1a	Y3317A	3317	Y	A	-6.167	Deleterious
	ORF1a	G2440T	2440	G	T	-6.125	Deleterious
	ORF1a	I4062Q	4062	I	Q	-6.124	Deleterious
	ORF1a	F3948S	3948	F	S	-6.086	Deleterious
	ORF1a	V4242W	4242	V	W	-6.055	Deleterious
	ORF1a	I4098H	4098	I	H	-6.007	Deleterious
	ORF1a	P3952C	3952	P	C	-5.969	Deleterious
	ORF1a	E3819V	3819	E	V	-5.926	Deleterious
	ORF1a	I3853W	3853	I	W	-5.893	Deleterious
	ORF1a	D4103T	4103	D	T	-5.888	Deleterious
	ORF1a	N4046C	4046	N	C	-5.851	Deleterious
	ORF1a	G3541K	3541	G	K	-5.836	Deleterious
	ORF1a	G3072Y	3072	G	Y	-5.833	Deleterious
	ORF1a	K3213G	3213	K	G	-5.828	Deleterious
	ORF1a	N2498L	2498	N	L	-5.806	Deleterious
	ORF1a	G3827I	3827	G	I	-5.798	Deleterious
	ORF1a	V3377H	3377	V	H	-5.79	Deleterious
	ORF1a	N2439T	2439	N	T	-5.771	Deleterious
	ORF1a	G2294H	2294	G	H	-5.769	Deleterious
	ORF1a	M3269N	3269	M	N	-5.758	Deleterious
	ORF1a	G4177Q	4177	G	Q	-5.756	Deleterious
	ORF1a	F2602Q	2602	F	Q	-5.755	Deleterious
	ORF1a	H3233A	3233	H	A	-5.732	Deleterious
	ORF1a	D3864K	3864	D	K	-5.721	Deleterious
	ORF1a	F3241S	3241	F	S	-5.696	Deleterious
	ORF1a	F3794A	3794	F	A	-5.686	Deleterious
	ORF1a	H2399N	2399	H	N	-5.615	Deleterious
	ORF1a	K3632C	3632	K	C	-5.608	Deleterious
	ORF1a	C326Q	326	C	Q	-5.598	Deleterious
	ORF1a	Q3859A	3859	Q	A	-5.59	Deleterious
	ORF1a	N3985K	3985	N	K	-5.59	Deleterious
	ORF1a	L3290S	3290	L	S	-5.59	Deleterious
	ORF1a	V3855Q	3855	V	Q	-5.59	Deleterious
	ORF1a	N3985T	3985	N	T	-5.59	Deleterious
	ORF1a	M4012A	4012	M	A	-5.59	Deleterious
	ORF1a	L4252S	4252	L	S	-5.59	Deleterious
	ORF1a	G3846S	3846	G	S	-5.59	Deleterious
	ORF1a	G3292N	3292	G	N	-5.588	Deleterious
	ORF1a	K3866H	3866	K	H	-5.579	Deleterious
	ORF1a	Y3788L	3788	Y	L	-5.572	Deleterious
	ORF1a	C3792S	3792	C	S	-5.566	Deleterious
	ORF1a	G2941M	2941	G	M	-5.554	Deleterious
	ORF1a	K3854W	3854	K	W	-5.539	Deleterious
	ORF1a	N2847I	2847	N	I	-5.536	Deleterious
	ORF1a	S3410L	3410	S	L	-5.523	Deleterious
	ORF1a	R4017A	4017	R	A	-5.49	Deleterious
	ORF1a	I2729N	2729	I	N	-5.476	Deleterious
	ORF1a	F3797D	3797	F	D	-5.456	Deleterious
	ORF1a	M3823S	3823	M	S	-5.456	Deleterious
	ORF1a	Y3783I	3783	Y	I	-5.453	Deleterious
	ORF1a	V3388H	3388	V	H	-5.393	Deleterious
	ORF1a	I3944G	3944	I	G	-5.39	Deleterious
	ORF1a	Q4253T	4253	Q	T	-5.39	Deleterious
	ORF1a	V2427S	2427	V	S	-5.338	Deleterious
	ORF1a	E4002I	4002	E	I	-5.325	Deleterious
	ORF1a	V3566K	3566	V	K	-5.323	Deleterious
	ORF1a	F3172K	3172	F	K	-5.291	Deleterious
	ORF1a	G3787A	3787	G	A	-5.29	Deleterious
	ORF1a	D2296A	2296	D	A	-5.281	Deleterious
	ORF1a	A4183Y	4183	A	Y	-5.235	Deleterious
	ORF1a	F2434N	2434	F	N	-5.226	Deleterious
	ORF1a	V4181G	4181	V	G	-5.224	Deleterious
	ORF1a	K4226C	4226	K	C	-5.201	Deleterious
	ORF1a	W3139F	3139	W	F	-5.186	Deleterious
	ORF1a	Q4015C	4015	Q	C	-5.122	Deleterious
	ORF1a	T3464G	3464	T	G	-5.121	Deleterious
	ORF1a	N2671R	2671	N	R	-5.102	Deleterious
	ORF1a	S3885F	3885	S	F	-5.09	Deleterious
	ORF1a	E2681L	2681	E	L	-5.073	Deleterious
	ORF1a	R3802C	3802	R	C	-5.069	Deleterious
	ORF1a	T4249K	4249	T	K	-5.063	Deleterious
	ORF1a	W3155K	3155	W	K	-5.057	Deleterious
	ORF1a	R2417C	2417	R	C	-5.056	Deleterious
	ORF1a	I3944N	3944	I	N	-5.056	Deleterious
	ORF1a	D3247T	3247	D	T	-5.023	Deleterious
	ORF1a	D4020G	4020	D	G	-5.021	Deleterious
	ORF1a	W331A	331	W	A	-5.006	Deleterious
	ORF1a	Y3109L	3109	Y	L	-4.999	Deleterious
	ORF1a	D3812I	3812	D	I	-4.998	Deleterious
	ORF1a	F825K	825	F	K	-4.988	Deleterious
	ORF1a	C2691Y	2691	C	Y	-4.98	Deleterious
	ORF1a	F1710V	1710	F	V	-4.979	Deleterious
	ORF1a	F3635L	3635	F	L	-4.934	Deleterious
	ORF1a	Y2561V	2561	Y	V	-4.903	Deleterious
	ORF1a	G2689C	2689	G	C	-4.89	Deleterious
	ORF1a	G3521A	3521	G	A	-4.863	Deleterious
	ORF1a	I3341W	3341	I	W	-4.846	Deleterious
	ORF1a	K4021L	4021	K	L	-4.827	Deleterious
	ORF1a	D2819Y	2819	D	Y	-4.822	Deleterious
	ORF1a	Y4172V	4172	Y	V	-4.818	Deleterious
	ORF1a	T2463A	2463	T	A	-4.809	Deleterious
	ORF1a	W331K	331	W	K	-4.805	Deleterious
	ORF1a	D3240L	3240	D	L	-4.796	Deleterious
	ORF1a	Y3111C	3111	Y	C	-4.769	Deleterious
	ORF1a	Q3452F	3452	Q	F	-4.758	Deleterious
	ORF1a	G4222T	4222	G	T	-4.735	Deleterious
	ORF1a	P3359H	3359	P	H	-4.716	Deleterious
	ORF1a	T2920R	2920	T	R	-4.7	Deleterious
	ORF1a	Y2270E	2270	Y	E	-4.697	Deleterious
	ORF1a	F2718H	2718	F	H	-4.666	Deleterious
	ORF1a	I4049E	4049	I	E	-4.662	Deleterious
	ORF1a	V3388E	3388	V	E	-4.66	Deleterious
	ORF1a	L3876T	3876	L	T	-4.658	Deleterious
	ORF1a	L3350A	3350	L	A	-4.658	Deleterious
	ORF1a	Y3445H	3445	Y	H	-4.658	Deleterious
	ORF1a	N3358S	3358	N	S	-4.658	Deleterious
	ORF1a	A3960M	3960	A	M	-4.646	Deleterious
	ORF1a	V4109G	4109	V	G	-4.629	Deleterious
	ORF1a	N3937A	3937	N	A	-4.598	Deleterious
	ORF1a	V2914Q	2914	V	Q	-4.596	Deleterious
	ORF1a	R4038T	4038	R	T	-4.593	Deleterious
	ORF1a	K4039T	4039	K	T	-4.589	Deleterious
	ORF1a	E2940L	2940	E	L	-4.558	Deleterious
	ORF1a	R4017N	4017	R	N	-4.558	Deleterious
	ORF1a	V2703S	2703	V	S	-4.552	Deleterious
	ORF1a	M4032R	4032	M	R	-4.526	Deleterious
	ORF1a	R4022Y	4022	R	Y	-4.52	Deleterious
	ORF1a	T3857L	3857	T	L	-4.52	Deleterious
	ORF1a	N2672S	2672	N	S	-4.509	Deleterious
	ORF1a	P3952T	3952	P	T	-4.5	Deleterious
	ORF1a	D4282G	4282	D	G	-4.5	Deleterious
	ORF1a	C3792L	3792	C	L	-4.499	Deleterious
	ORF1a	T2898W	2898	T	W	-4.495	Deleterious
	ORF1a	L3262H	3262	L	H	-4.482	Deleterious
	ORF1a	P3371Q	3371	P	Q	-4.481	Deleterious
	ORF1a	A3497P	3497	A	P	-4.48	Deleterious
	ORF1a	F3448L	3448	F	L	-4.457	Deleterious
	ORF1a	L3471C	3471	L	C	-4.455	Deleterious
	ORF1a	Y2301L	2301	Y	L	-4.447	Deleterious
	ORF1a	R2420N	2420	R	N	-4.442	Deleterious
	ORF1a	V2976N	2976	V	N	-4.439	Deleterious
	ORF1a	W3600C	3600	W	C	-4.436	Deleterious
	ORF1a	I3369H	3369	I	H	-4.435	Deleterious
	ORF1a	V2914S	2914	V	S	-4.429	Deleterious
	ORF1a	M3345T	3345	M	T	-4.422	Deleterious
	ORF1a	S2722M	2722	S	M	-4.409	Deleterious
	ORF1a	P1803L	1803	P	L	-4.399	Deleterious
	ORF1a	G2509L	2509	G	L	-4.394	Deleterious
	ORF1a	R3821D	3821	R	D	-4.388	Deleterious
	ORF1a	F3957A	3957	F	A	-4.366	Deleterious
	ORF1a	A4016I	4016	A	I	-4.358	Deleterious
	ORF1a	F3794L	3794	F	L	-4.356	Deleterious
	ORF1a	I4205R	4205	I	R	-4.342	Deleterious
	ORF1a	G1456L	1456	G	L	-4.322	Deleterious
	ORF1a	F3444Q	3444	F	Q	-4.32	Deleterious
	ORF1a	G2499H	2499	G	H	-4.305	Deleterious
	ORF1a	D3812Y	3812	D	Y	-4.304	Deleterious
	ORF1a	N3651G	3651	N	G	-4.283	Deleterious
	ORF1a	V4128G	4128	V	G	-4.27	Deleterious
	ORF1a	I3306S	3306	I	S	-4.243	Deleterious
	ORF1a	I3145N	3145	I	N	-4.242	Deleterious
	ORF1a	G2294D	2294	G	D	-4.229	Deleterious
	ORF1a	D3009I	3009	D	I	-4.227	Deleterious
	ORF1a	A3474L	3474	A	L	-4.225	Deleterious
	ORF1a	Q4253H	4253	Q	H	-4.225	Deleterious
	ORF1a	R2974I	2974	R	I	-4.222	Deleterious
	ORF1a	D1885I	1885	D	I	-4.211	Deleterious
	ORF1a	L3193A	3193	L	A	-4.209	Deleterious
	ORF1a	P1147F	1147	P	F	-4.194	Deleterious
	ORF1a	I2854E	2854	I	E	-4.193	Deleterious
	ORF1a	A3474M	3474	A	M	-4.191	Deleterious
	ORF1a	R2974G	2974	R	G	-4.187	Deleterious
	ORF1a	V3858Y	3858	V	Y	-4.147	Deleterious
	ORF1a	F2444M	2444	F	M	-4.129	Deleterious
	ORF1a	A3235Q	3235	A	Q	-4.126	Deleterious
	ORF1a	L4246S	4246	L	S	-4.126	Deleterious
	ORF1a	A3473L	3473	A	L	-4.125	Deleterious
	ORF1a	A2557Q	2557	A	Q	-4.118	Deleterious
	ORF1a	D3936L	3936	D	L	-4.097	Deleterious
	ORF1a	L2688W	2688	L	W	-4.076	Deleterious
	ORF1a	Y4171A	4171	Y	A	-4.059	Deleterious
	ORF1a	E3882Y	3882	E	Y	-4.055	Deleterious
	ORF1a	W3155F	3155	W	F	-4.053	Deleterious
	ORF1a	V3056N	3056	V	N	-4.044	Deleterious
	ORF1a	V3248N	3248	V	N	-4.041	Deleterious
	ORF1a	S2911L	2911	S	L	-4.041	Deleterious
	ORF1a	L3828A	3828	L	A	-4.039	Deleterious
	ORF1a	D2296S	2296	D	S	-4.027	Deleterious
	ORF1a	L3873S	3873	L	S	-3.998	Deleterious
	ORF1a	L2853Q	2853	L	Q	-3.996	Deleterious
	ORF1a	L2576T	2576	L	T	-3.996	Deleterious
	ORF1a	L3238C	3238	L	C	-3.993	Deleterious
	ORF1a	F2444L	2444	F	L	-3.985	Deleterious
	ORF1a	L3930K	3930	L	K	-3.965	Deleterious
	ORF1a	A4044W	4044	A	W	-3.963	Deleterious
	ORF1a	V2753K	2753	V	K	-3.939	Deleterious
	ORF1a	L2948T	2948	L	T	-3.929	Deleterious
	ORF1a	Y4227H	4227	Y	H	-3.925	Deleterious
	ORF1a	L4243A	4243	L	A	-3.925	Deleterious
	ORF1a	L3879S	3879	L	S	-3.923	Deleterious
	ORF1a	R4132Y	4132	R	Y	-3.92	Deleterious
	ORF1a	N4173C	4173	N	C	-3.919	Deleterious
	ORF1a	G4157L	4157	G	L	-3.91	Deleterious
	ORF1a	E2422L	2422	E	L	-3.89	Deleterious
	ORF1a	L3490H	3490	L	H	-3.882	Deleterious
	ORF1a	L3715D	3715	L	D	-3.881	Deleterious
	ORF1a	A2438Q	2438	A	Q	-3.875	Deleterious
	ORF1a	E4113A	4113	E	A	-3.874	Deleterious
	ORF1a	E3188C	3188	E	C	-3.858	Deleterious
	ORF1a	A2856W	2856	A	W	-3.839	Deleterious
	ORF1a	F2827A	2827	F	A	-3.837	Deleterious
	ORF1a	S2556L	2556	S	L	-3.835	Deleterious
	ORF1a	T2920A	2920	T	A	-3.833	Deleterious
	ORF1a	I3898T	3898	I	T	-3.828	Deleterious
	ORF1a	I2426A	2426	I	A	-3.827	Deleterious
	ORF1a	R4132L	4132	R	L	-3.822	Deleterious
	ORF1a	T3543F	3543	T	F	-3.796	Deleterious
	ORF1a	K822L	822	K	L	-3.795	Deleterious
	ORF1a	V3467Y	3467	V	Y	-3.793	Deleterious
	ORF1a	A3518L	3518	A	L	-3.776	Deleterious
	ORF1a	C3423P	3423	C	P	-3.773	Deleterious
	ORF1a	V2975N	2975	V	N	-3.765	Deleterious
	ORF1a	I3779S	3779	I	S	-3.759	Deleterious
	ORF1a	L4149Y	4149	L	Y	-3.754	Deleterious
	ORF1a	G3274A	3274	G	A	-3.735	Deleterious
	ORF1a	M4012V	4012	M	V	-3.726	Deleterious
	ORF1a	Y3811F	3811	Y	F	-3.726	Deleterious
	ORF1a	Y3472F	3472	Y	F	-3.725	Deleterious
	ORF1a	V3865S	3865	V	S	-3.722	Deleterious
	ORF1a	C2423Q	2423	C	Q	-3.716	Deleterious
	ORF1a	D2717Q	2717	D	Q	-3.713	Deleterious
	ORF1a	V2559A	2559	V	A	-3.706	Deleterious
	ORF1a	L4234S	4234	L	S	-3.703	Deleterious
	ORF1a	G327L	327	G	L	-3.703	Deleterious
	ORF1a	F2838A	2838	F	A	-3.701	Deleterious
	ORF1a	A2917F	2917	A	F	-3.689	Deleterious
	ORF1a	T2978A	2978	T	A	-3.667	Deleterious
	ORF1a	Q3370C	3370	Q	C	-3.662	Deleterious
	ORF1a	M3862R	3862	M	R	-3.66	Deleterious
	ORF1a	V3871T	3871	V	T	-3.652	Deleterious
	ORF1a	C857R	857	C	R	-3.64	Deleterious
	ORF1a	L2218D	2218	L	D	-3.626	Deleterious
	ORF1a	D2467C	2467	D	C	-3.601	Deleterious
	ORF1a	K3365F	3365	K	F	-3.601	Deleterious
	ORF1a	Y2353T	2353	Y	T	-3.595	Deleterious
	ORF1a	F3482L	3482	F	L	-3.593	Deleterious
	ORF1a	K2830H	2830	K	H	-3.592	Deleterious
	ORF1a	I4061Q	4061	I	Q	-3.567	Deleterious
	ORF1a	L3919A	3919	L	A	-3.563	Deleterious
	ORF1a	A2732D	2732	A	D	-3.562	Deleterious
	ORF1a	E3882G	3882	E	G	-3.555	Deleterious
	ORF1a	G1152Y	1152	G	Y	-3.555	Deleterious
	ORF1a	N4236I	4236	N	I	-3.555	Deleterious
	ORF1a	G818T	818	G	T	-3.527	Deleterious
	ORF1a	P3385V	3385	P	V	-3.52	Deleterious
	ORF1a	A3054R	3054	A	R	-3.513	Deleterious
	ORF1a	D4200M	4200	D	M	-3.512	Deleterious
	ORF1a	P3830M	3830	P	M	-3.479	Deleterious
	ORF1a	M2683D	2683	M	D	-3.474	Deleterious
	ORF1a	A1712L	1712	A	L	-3.473	Deleterious
	ORF1a	N2937L	2937	N	L	-3.463	Deleterious
	ORF1a	V4250A	4250	V	A	-3.46	Deleterious
	ORF1a	I3944Y	3944	I	Y	-3.46	Deleterious
	ORF1a	T2632Y	2632	T	Y	-3.459	Deleterious
	ORF1a	S2297F	2297	S	F	-3.452	Deleterious
	ORF1a	I3140S	3140	I	S	-3.449	Deleterious
	ORF1a	S2947C	2947	S	C	-3.442	Deleterious
	ORF1a	G780L	780	G	L	-3.434	Deleterious
	ORF1a	A4016G	4016	A	G	-3.426	Deleterious
	ORF1a	D1742W	1742	D	W	-3.423	Deleterious
	ORF1a	I3047W	3047	I	W	-3.42	Deleterious
	ORF1a	F1804S	1804	F	S	-3.419	Deleterious
	ORF1a	N2682V	2682	N	V	-3.415	Deleterious
	ORF1a	G407L	407	G	L	-3.396	Deleterious
	ORF1a	S3874F	3874	S	F	-3.395	Deleterious
	ORF1a	P2899C	2899	P	C	-3.394	Deleterious
	ORF1a	W1992S	1992	W	S	-3.393	Deleterious
	ORF1a	S4186D	4186	S	D	-3.392	Deleterious
	ORF1a	W3128M	3128	W	M	-3.388	Deleterious
	ORF1a	K2555L	2555	K	L	-3.381	Deleterious
	ORF1a	K3162G	3162	K	G	-3.379	Deleterious
	ORF1a	L3641C	3641	L	C	-3.379	Deleterious
	ORF1a	V3560R	3560	V	R	-3.373	Deleterious
	ORF1a	T3432I	3432	T	I	-3.362	Deleterious
	ORF1a	D2662A	2662	D	A	-3.362	Deleterious
	ORF1a	Y3011T	3011	Y	T	-3.359	Deleterious
	ORF1a	G3169A	3169	G	A	-3.348	Deleterious
	ORF1a	N2937I	2937	N	I	-3.338	Deleterious
	ORF1a	Y3502T	3502	Y	T	-3.328	Deleterious
	ORF1a	Q3562K	3562	Q	K	-3.324	Deleterious
	ORF1a	G4178I	4178	G	I	-3.313	Deleterious
	ORF1a	A3945N	3945	A	N	-3.307	Deleterious
	ORF1a	T2425A	2425	T	A	-3.3	Deleterious
	ORF1a	D2835A	2835	D	A	-3.297	Deleterious
	ORF1a	P1147I	1147	P	I	-3.296	Deleterious
	ORF1a	D589W	589	D	W	-3.272	Deleterious
	ORF1a	K3363T	3363	K	T	-3.267	Deleterious
	ORF1a	P4223H	4223	P	H	-3.265	Deleterious
	ORF1a	V3354A	3354	V	A	-3.262	Deleterious
	ORF1a	Y3719I	3719	Y	I	-3.252	Deleterious
	ORF1a	R2432M	2432	R	M	-3.252	Deleterious
	ORF1a	V1887W	1887	V	W	-3.24	Deleterious
	ORF1a	D4117F	4117	D	F	-3.235	Deleterious
	ORF1a	C3307K	3307	C	K	-3.233	Deleterious
	ORF1a	A4248P	4248	A	P	-3.233	Deleterious
	ORF1a	L2503C	2503	L	C	-3.233	Deleterious
	ORF1a	D3240A	3240	D	A	-3.231	Deleterious
	ORF1a	K3981L	3981	K	L	-3.222	Deleterious
	ORF1a	L3781S	3781	L	S	-3.211	Deleterious
	ORF1a	I3476A	3476	I	A	-3.211	Deleterious
	ORF1a	Y3111I	3111	Y	I	-3.205	Deleterious
	ORF1a	I3146N	3146	I	N	-3.202	Deleterious
	ORF1a	G1790R	1790	G	R	-3.2	Deleterious
	ORF1a	A3270G	3270	A	G	-3.197	Deleterious
	ORF1a	L4246C	4246	L	C	-3.195	Deleterious
	ORF1a	F3157Q	3157	F	Q	-3.192	Deleterious
	ORF1a	T3857N	3857	T	N	-3.187	Deleterious
	ORF1a	I4114F	4114	I	F	-3.186	Deleterious
	ORF1a	P425A	425	P	A	-3.181	Deleterious
	ORF1a	L2298F	2298	L	F	-3.177	Deleterious
	ORF1a	D335I	335	D	I	-3.168	Deleterious
	ORF1a	N3007L	3007	N	L	-3.16	Deleterious
	ORF1a	G1946C	1946	G	C	-3.147	Deleterious
	ORF1a	D335V	335	D	V	-3.139	Deleterious
	ORF1a	V3411C	3411	V	C	-3.134	Deleterious
	ORF1a	M2590C	2590	M	C	-3.128	Deleterious
	ORF1a	D2668I	2668	D	I	-3.128	Deleterious
	ORF1a	L3806Q	3806	L	Q	-3.123	Deleterious
	ORF1a	I3618Q	3618	I	Q	-3.12	Deleterious
	ORF1a	S2695C	2695	S	C	-3.101	Deleterious
	ORF1a	V3912K	3912	V	K	-3.095	Deleterious
	ORF1a	N1037L	1037	N	L	-3.08	Deleterious
	ORF1a	L3352F	3352	L	F	-3.06	Deleterious
	ORF1a	T1454C	1454	T	C	-3.058	Deleterious
	ORF1a	Q4011L	4011	Q	L	-3.056	Deleterious
	ORF1a	I2692A	2692	I	A	-3.054	Deleterious
	ORF1a	A3943R	3943	A	R	-3.03	Deleterious
	ORF1a	G1451L	1451	G	L	-3.03	Deleterious
	ORF1a	T3374L	3374	T	L	-3.028	Deleterious
	ORF1a	F2173C	2173	F	C	-3.02	Deleterious
	ORF1a	K2446M	2446	K	M	-2.998	Deleterious
	ORF1a	D1554L	1554	D	L	-2.998	Deleterious
	ORF1a	S3946G	3946	S	G	-2.997	Deleterious
	ORF1a	T3807A	3807	T	A	-2.991	Deleterious
	ORF1a	G2443F	2443	G	F	-2.987	Deleterious
	ORF1a	E3909S	3909	E	S	-2.984	Deleterious
	ORF1a	V2491A	2491	V	A	-2.981	Deleterious
	ORF1a	A3943P	3943	A	P	-2.963	Deleterious
	ORF1a	P1989A	1989	P	A	-2.962	Deleterious
	ORF1a	N1709L	1709	N	L	-2.929	Deleterious
	ORF1a	Q3370L	3370	Q	L	-2.928	Deleterious
	ORF1a	G3724C	3724	G	C	-2.918	Deleterious
	ORF1a	S2720F	2720	S	F	-2.915	Deleterious
	ORF1a	D2592G	2592	D	G	-2.913	Deleterious
	ORF1a	V3810S	3810	V	S	-2.901	Deleterious
	ORF1a	G334I	334	G	I	-2.899	Deleterious
	ORF1a	Q3818Y	3818	Q	Y	-2.895	Deleterious
	ORF1a	M3652D	3652	M	D	-2.889	Deleterious
	ORF1a	C3348F	3348	C	F	-2.882	Deleterious
	ORF1a	L3754G	3754	L	G	-2.882	Deleterious
	ORF1a	S2942L	2942	S	L	-2.882	Deleterious
	ORF1a	M2590R	2590	M	R	-2.876	Deleterious
	ORF1a	N3008Q	3008	N	Q	-2.874	Deleterious
	ORF1a	N4060C	4060	N	C	-2.867	Deleterious
	ORF1a	D4043R	4043	D	R	-2.863	Deleterious
	ORF1a	R3805C	3805	R	C	-2.855	Deleterious
	ORF1a	V3130F	3130	V	F	-2.845	Deleterious
	ORF1a	F3568N	3568	F	N	-2.842	Deleterious
	ORF1a	T1958Y	1958	T	Y	-2.838	Deleterious
	ORF1a	C4163L	4163	C	L	-2.831	Deleterious
	ORF1a	T2898A	2898	T	A	-2.829	Deleterious
	ORF1a	T3791Y	3791	T	Y	-2.821	Deleterious
	ORF1a	T3489Y	3489	T	Y	-2.82	Deleterious
	ORF1a	D264W	264	D	W	-2.804	Deleterious
	ORF1a	F3156P	3156	F	P	-2.799	Deleterious
	ORF1a	A3924F	3924	A	F	-2.799	Deleterious
	ORF1a	A3907T	3907	A	T	-2.798	Deleterious
	ORF1a	W2769C	2769	W	C	-2.796	Deleterious
	ORF1a	M4036L	4036	M	L	-2.795	Deleterious
	ORF1a	A3237S	3237	A	S	-2.794	Deleterious
	ORF1a	S3816A	3816	S	A	-2.793	Deleterious
	ORF1a	V3870L	3870	V	L	-2.792	Deleterious
	ORF1a	K3866R	3866	K	R	-2.789	Deleterious
	ORF1a	P1609S	1609	P	S	-2.78	Deleterious
	ORF1a	V2973S	2973	V	S	-2.777	Deleterious
	ORF1a	A4094H	4094	A	H	-2.762	Deleterious
	ORF1a	M3862A	3862	M	A	-2.761	Deleterious
	ORF1a	L3584H	3584	L	H	-2.754	Deleterious
	ORF1a	G1100V	1100	G	V	-2.753	Deleterious
	ORF1a	K3353A	3353	K	A	-2.75	Deleterious
	ORF1a	F3167L	3167	F	L	-2.743	Deleterious
	ORF1a	R3938W	3938	R	W	-2.742	Deleterious
	ORF1a	G179E	179	G	E	-2.739	Deleterious
	ORF1a	K3910A	3910	K	A	-2.71	Deleterious
	ORF1a	S2706I	2706	S	I	-2.71	Deleterious
	ORF1a	A3945K	3945	A	K	-2.703	Deleterious
	ORF1a	Y1868Q	1868	Y	Q	-2.693	Deleterious
	ORF1a	L3879F	3879	L	F	-2.693	Deleterious
	ORF1a	R3164L	3164	R	L	-2.692	Deleterious
	ORF1a	K2610L	2610	K	L	-2.682	Deleterious
	ORF1a	F2025K	2025	F	K	-2.671	Deleterious
	ORF1a	C506H	506	C	H	-2.67	Deleterious
	ORF1a	K3979L	3979	K	L	-2.667	Deleterious
	ORF1a	T3117I	3117	T	I	-2.666	Deleterious
	ORF1a	T2936L	2936	T	L	-2.665	Deleterious
	ORF1a	Y1906S	1906	Y	S	-2.659	Deleterious
	ORF1a	V3053Y	3053	V	Y	-2.656	Deleterious
	ORF1a	C1711K	1711	C	K	-2.653	Deleterious
	ORF1a	G4233A	4233	G	A	-2.652	Deleterious
	ORF1a	W423L	423	W	L	-2.65	Deleterious
	ORF1a	D2824Q	2824	D	Q	-2.648	Deleterious
	ORF1a	V823A	823	V	A	-2.641	Deleterious
	ORF1a	I3142K	3142	I	K	-2.632	Deleterious
	ORF1a	G4157T	4157	G	T	-2.631	Deleterious
	ORF1a	T3905F	3905	T	F	-2.626	Deleterious
	ORF1a	Q4100I	4100	Q	I	-2.617	Deleterious
	ORF1a	V2436L	2436	V	L	-2.615	Deleterious
	ORF1a	G105V	105	G	V	-2.606	Deleterious
	ORF1a	G358K	358	G	K	-2.603	Deleterious
	ORF1a	F3797W	3797	F	W	-2.598	Deleterious
	ORF1a	A2732C	2732	A	C	-2.595	Deleterious
	ORF1a	A3469S	3469	A	S	-2.595	Deleterious
	ORF1a	H2502A	2502	H	A	-2.594	Deleterious
	ORF1a	L3531C	3531	L	C	-2.593	Deleterious
	ORF1a	S3913I	3913	S	I	-2.593	Deleterious
	ORF1a	D1849T	1849	D	T	-2.592	Deleterious
	ORF1a	P109H	109	P	H	-2.581	Deleterious
	ORF1a	C2210E	2210	C	E	-2.578	Deleterious
	ORF1a	G1850Y	1850	G	Y	-2.573	Deleterious
	ORF1a	P271Q	271	P	Q	-2.565	Deleterious
	ORF1a	A3956L	3956	A	L	-2.565	Deleterious
	ORF1a	N3937S	3937	N	S	-2.565	Deleterious
	ORF1a	K1855I	1855	K	I	-2.557	Deleterious
	ORF1a	W2232R	2232	W	R	-2.554	Deleterious
	ORF1a	F406P	406	F	P	-2.549	Deleterious
	ORF1a	F4196T	4196	F	T	-2.549	Deleterious
	ORF1a	D1481C	1481	D	C	-2.548	Deleterious
	ORF1a	L3468Y	3468	L	Y	-2.548	Deleterious
	ORF1a	P3315R	3315	P	R	-2.54	Deleterious
	ORF1a	N2111V	2111	N	V	-2.539	Deleterious
	ORF1a	M3627H	3627	M	H	-2.533	Deleterious
	ORF1a	G2843Q	2843	G	Q	-2.532	Deleterious
	ORF1a	T4083G	4083	T	G	-2.53	Deleterious
	ORF1a	A4247H	4247	A	H	-2.53	Deleterious
	ORF1a	Q3777F	3777	Q	F	-2.529	Deleterious
	ORF1a	V3475F	3475	V	F	-2.527	Deleterious
	ORF1a	V3276L	3276	V	L	-2.526	Deleterious
	ORF1a	V2580S	2580	V	S	-2.517	Deleterious
	ORF1a	S3530Y	3530	S	Y	-2.516	Deleterious
	ORF1a	R3267A	3267	R	A	-2.515	Deleterious
	ORF1a	Y3744L	3744	Y	L	-2.514	Deleterious
	ORF1a	M3498C	3498	M	C	-2.511	Deleterious
	ORF1a	T3868S	3868	T	S	-2.503	Deleterious
	ORF1b	H962I	962	H	I	-10.315	Deleterious
	ORF1b	C928W	928	C	W	-10.315	Deleterious
	ORF1b	C942F	942	C	F	-10.311	Deleterious
	ORF1b	C939F	939	C	F	-10.263	Deleterious
	ORF1b	G670L	670	G	L	-9.667	Deleterious
	ORF1b	G674I	674	G	I	-9.667	Deleterious
	ORF1b	G550L	550	G	L	-9.667	Deleterious
	ORF1b	P618I	618	P	I	-9.667	Deleterious
	ORF1b	Y916G	916	Y	G	-9.663	Deleterious
	ORF1b	Y822G	822	Y	G	-9.663	Deleterious
	ORF1b	D675V	675	D	V	-8.7	Deleterious
	ORF1b	N694F	694	N	F	-8.7	Deleterious
	ORF1b	Y537A	537	Y	A	-8.7	Deleterious
	ORF1b	Y665A	665	Y	A	-8.7	Deleterious
	ORF1b	D456I	456	D	I	-8.4	Deleterious
	ORF1b	G328C	328	G	C	-8.3	Deleterious
	ORF1b	Y737T	737	Y	T	-8.229	Deleterious
	ORF1b	Y819A	819	Y	A	-8.167	Deleterious
	ORF1b	G2436C	2436	G	C	-8.138	Deleterious
	ORF1b	N619I	619	N	I	-8.043	Deleterious
	ORF1b	G662L	662	G	L	-8.033	Deleterious
	ORF1b	Y1759C	1759	Y	C	-7.875	Deleterious
	ORF1b	G669Q	669	G	Q	-7.733	Deleterious
	ORF1b	Y719I	719	Y	I	-7.733	Deleterious
	ORF1b	N488M	488	N	M	-7.733	Deleterious
	ORF1b	R544V	544	R	V	-7.733	Deleterious
	ORF1b	I580G	580	I	G	-7.733	Deleterious
	ORF1b	G581T	581	G	T	-7.733	Deleterious
	ORF1b	R622V	622	R	V	-7.733	Deleterious
	ORF1b	E793L	793	E	L	-7.731	Deleterious
	ORF1b	P821A	821	P	A	-7.731	Deleterious
	ORF1b	Q923F	923	Q	F	-7.731	Deleterious
	ORF1b	P528S	528	P	S	-7.73	Deleterious
	ORF1b	Y971L	971	Y	L	-7.502	Deleterious
	ORF1b	G940T	940	G	T	-7.502	Deleterious
	ORF1b	D295Y	295	D	Y	-7.419	Deleterious
	ORF1b	D842A	842	D	A	-7.396	Deleterious
	ORF1b	P970C	970	P	C	-7.278	Deleterious
	ORF1b	H743S	743	H	S	-7.233	Deleterious
	ORF1b	M617G	617	M	G	-7.095	Deleterious
	ORF1b	D955C	955	D	C	-7.072	Deleterious
	ORF1b	R849L	849	R	L	-6.764	Deleterious
	ORF1b	E848Y	848	E	Y	-6.752	Deleterious
	ORF1b	E848M	848	E	M	-6.752	Deleterious
	ORF1b	C13F	13	C	F	-6.738	Deleterious
	ORF1b	T556F	556	T	F	-6.633	Deleterious
	ORF1b	Y739T	739	Y	T	-6.6	Deleterious
	ORF1b	R944L	944	R	L	-6.564	Deleterious
	ORF1b	V851R	851	V	R	-6.498	Deleterious
	ORF1b	V851H	851	V	H	-6.498	Deleterious
	ORF1b	P452S	452	P	S	-6.448	Deleterious
	ORF1b	Y894A	894	Y	A	-6.4	Deleterious
	ORF1b	V929G	929	V	G	-6.394	Deleterious
	ORF1b	Y987L	987	Y	L	-6.353	Deleterious
	ORF1b	L718E	718	L	E	-6.33	Deleterious
	ORF1b	P1005S	1005	P	S	-6.302	Deleterious
	ORF1b	E465L	465	E	L	-6.224	Deleterious
	ORF1b	P452T	452	P	T	-6.152	Deleterious
	ORF1b	F420R	420	F	R	-6.082	Deleterious
	ORF1b	P2434S	2434	P	S	-5.872	Deleterious
	ORF1b	Q715V	715	Q	V	-5.833	Deleterious
	ORF1b	T671L	671	T	L	-5.8	Deleterious
	ORF1b	S673L	673	S	L	-5.8	Deleterious
	ORF1b	K667M	667	K	M	-5.8	Deleterious
	ORF1b	A493N	493	A	N	-5.8	Deleterious
	ORF1b	K542P	542	K	P	-5.8	Deleterious
	ORF1b	T558K	558	T	K	-5.8	Deleterious
	ORF1b	Q652T	652	Q	T	-5.8	Deleterious
	ORF1b	L654S	654	L	S	-5.8	Deleterious
	ORF1b	A854N	854	A	N	-5.798	Deleterious
	ORF1b	G661V	661	G	V	-5.776	Deleterious
	ORF1b	L621N	621	L	N	-5.77	Deleterious
	ORF1b	D599W	599	D	W	-5.758	Deleterious
	ORF1b	D892A	892	D	A	-5.754	Deleterious
	ORF1b	D901L	901	D	L	-5.698	Deleterious
	ORF1b	T677L	677	T	L	-5.686	Deleterious
	ORF1b	F850T	850	F	T	-5.631	Deleterious
	ORF1b	V983S	983	V	S	-5.627	Deleterious
	ORF1b	D260G	260	D	G	-5.61	Deleterious
	ORF1b	G1940S	1940	G	S	-5.598	Deleterious
	ORF1b	L891K	891	L	K	-5.565	Deleterious
	ORF1b	G170S	170	G	S	-5.533	Deleterious
	ORF1b	A676F	676	A	F	-5.486	Deleterious
	ORF1b	A768F	768	A	F	-5.458	Deleterious
	ORF1b	D490T	490	D	T	-5.452	Deleterious
	ORF1b	G16D	16	G	D	-5.443	Deleterious
	ORF1b	V972Q	972	V	Q	-5.409	Deleterious
	ORF1b	S852L	852	S	L	-5.398	Deleterious
	ORF1b	S745L	745	S	L	-5.329	Deleterious
	ORF1b	L898D	898	L	D	-5.282	Deleterious
	ORF1b	P2074S	2074	P	S	-5.231	Deleterious
	ORF1b	A651H	651	A	H	-5.2	Deleterious
	ORF1b	N543L	543	N	L	-5.186	Deleterious
	ORF1b	S786F	786	S	F	-5.127	Deleterious
	ORF1b	K742M	742	K	M	-5.03	Deleterious
	ORF1b	N487L	487	N	L	-4.992	Deleterious
	ORF1b	H1897R	1897	H	R	-4.989	Deleterious
	ORF1b	V811N	811	V	N	-4.971	Deleterious
	ORF1b	E1264A	1264	E	A	-4.923	Deleterious
	ORF1b	V968S	968	V	S	-4.922	Deleterious
	ORF1b	M746T	746	M	T	-4.9	Deleterious
	ORF1b	Y894M	894	Y	M	-4.864	Deleterious
	ORF1b	L593A	593	L	A	-4.833	Deleterious
	ORF1b	Y916H	916	Y	H	-4.832	Deleterious
	ORF1b	Q923S	923	Q	S	-4.832	Deleterious
	ORF1b	A545Q	545	A	Q	-4.832	Deleterious
	ORF1b	G219S	219	G	S	-4.83	Deleterious
	ORF1b	S552P	552	S	P	-4.824	Deleterious
	ORF1b	P1975L	1975	P	L	-4.82	Deleterious
	ORF1b	A538I	538	A	I	-4.739	Deleterious
	ORF1b	N1830S	1830	N	S	-4.665	Deleterious
	ORF1b	L922Y	922	L	Y	-4.592	Deleterious
	ORF1b	S655I	655	S	I	-4.546	Deleterious
	ORF1b	F413L	413	F	L	-4.478	Deleterious
	ORF1b	K963S	963	K	S	-4.444	Deleterious
	ORF1b	S852C	852	S	C	-4.432	Deleterious
	ORF1b	F850L	850	F	L	-4.398	Deleterious
	ORF1b	Q2663L	2663	Q	L	-4.36	Deleterious
	ORF1b	R164C	164	R	C	-4.357	Deleterious
	ORF1b	C142Y	142	C	Y	-4.274	Deleterious
	ORF1b	L1314S	1314	L	S	-4.254	Deleterious
	ORF1b	F183V	183	F	V	-4.24	Deleterious
	ORF1b	P1249F	1249	P	F	-4.24	Deleterious
	ORF1b	D815Y	815	D	Y	-4.233	Deleterious
	ORF1b	A541M	541	A	M	-4.167	Deleterious
	ORF1b	A924L	924	A	L	-4.154	Deleterious
	ORF1b	T577M	577	T	M	-4.148	Deleterious
	ORF1b	G977A	977	G	A	-4.128	Deleterious
	ORF1b	Y1103C	1103	Y	C	-4.126	Deleterious
	ORF1b	N696F	696	N	F	-4.067	Deleterious
	ORF1b	S759I	759	S	I	-4.061	Deleterious
	ORF1b	Y512H	512	Y	H	-4.051	Deleterious
	ORF1b	M890K	890	M	K	-4.03	Deleterious
	ORF1b	L966C	966	L	C	-4.013	Deleterious
	ORF1b	R717I	717	R	I	-4.002	Deleterious
	ORF1b	S2363F	2363	S	F	-3.995	Deleterious
	ORF1b	S2359F	2359	S	F	-3.966	Deleterious
	ORF1b	V711A	711	V	A	-3.867	Deleterious
	ORF1b	T547S	547	T	S	-3.867	Deleterious
	ORF1b	V551A	551	V	A	-3.867	Deleterious
	ORF1b	A503V	503	A	V	-3.866	Deleterious
	ORF1b	L2641S	2641	L	S	-3.846	Deleterious
	ORF1b	S672M	672	S	M	-3.833	Deleterious
	ORF1b	E885V	885	E	V	-3.804	Deleterious
	ORF1b	V980R	980	V	R	-3.754	Deleterious
	ORF1b	R938Q	938	R	Q	-3.751	Deleterious
	ORF1b	V1026A	1026	V	A	-3.751	Deleterious
	ORF1b	T1336I	1336	T	I	-3.739	Deleterious
	ORF1b	N969V	969	N	V	-3.697	Deleterious
	ORF1b	L922F	922	L	F	-3.625	Deleterious
	ORF1b	S769I	769	S	I	-3.567	Deleterious
	ORF1b	A549V	549	A	V	-3.533	Deleterious
	ORF1b	C554D	554	C	D	-3.526	Deleterious
	ORF1b	A630V	630	A	V	-3.524	Deleterious
	ORF1b	I485A	485	I	A	-3.512	Deleterious
	ORF1b	L2560F	2560	L	F	-3.507	Deleterious
	ORF1b	S626C	626	S	C	-3.5	Deleterious
	ORF1b	L2382F	2382	L	F	-3.498	Deleterious
	ORF1b	Q483M	483	Q	M	-3.429	Deleterious
	ORF1b	S2658Y	2658	S	Y	-3.418	Deleterious
	ORF1b	S1408L	1408	S	L	-3.417	Deleterious
	ORF1b	F462I	462	F	I	-3.39	Deleterious
	ORF1b	L118F	118	L	F	-3.36	Deleterious
	ORF1b	V1642F	1642	V	F	-3.354	Deleterious
	ORF1b	D884F	884	D	F	-3.349	Deleterious
	ORF1b	A625P	625	A	P	-3.311	Deleterious
	ORF1b	L1099F	1099	L	F	-3.283	Deleterious
	ORF1b	L810C	810	L	C	-3.279	Deleterious
	ORF1b	S959I	959	S	I	-3.271	Deleterious
	ORF1b	V1564F	1564	V	F	-3.25	Deleterious
	ORF1b	I847A	847	I	A	-3.232	Deleterious
	ORF1b	N1025M	1025	N	M	-3.232	Deleterious
	ORF1b	I1416T	1416	I	T	-3.213	Deleterious
	ORF1b	S375P	375	S	P	-3.2	Deleterious
	ORF1b	G888I	888	G	I	-3.181	Deleterious
	ORF1b	G814C	814	G	C	-3.174	Deleterious
	ORF1b	L2580F	2580	L	F	-3.164	Deleterious
	ORF1b	R741A	741	R	A	-3.144	Deleterious
	ORF1b	T984A	984	T	A	-3.128	Deleterious
	ORF1b	R2189C	2189	R	C	-3.103	Deleterious
	ORF1b	A647V	647	A	V	-3.081	Deleterious
	ORF1b	V1189A	1189	V	A	-3.051	Deleterious
	ORF1b	T1122N	1122	T	N	-3.003	Deleterious
	ORF1b	I958N	958	I	N	-2.996	Deleterious
	ORF1b	E427L	427	E	L	-2.933	Deleterious
	ORF1b	D1869Y	1869	D	Y	-2.932	Deleterious
	ORF1b	D251N	251	D	N	-2.925	Deleterious
	ORF1b	L629V	629	L	V	-2.9	Deleterious
	ORF1b	E656D	656	E	D	-2.9	Deleterious
	ORF1b	V579L	579	V	L	-2.9	Deleterious
	ORF1b	R712T	712	R	T	-2.899	Deleterious
	ORF1b	A439S	439	A	S	-2.833	Deleterious
	ORF1b	S933A	933	S	A	-2.813	Deleterious
	ORF1b	A1231S	1231	A	S	-2.813	Deleterious
	ORF1b	V658L	658	V	L	-2.801	Deleterious
	ORF1b	Q399E	399	Q	E	-2.8	Deleterious
	ORF1b	S904M	904	S	M	-2.74	Deleterious
	ORF1b	V2216F	2216	V	F	-2.738	Deleterious
	ORF1b	L261F	261	L	F	-2.711	Deleterious
	ORF1b	S598L	598	S	L	-2.688	Deleterious
	ORF1b	A697Y	697	A	Y	-2.667	Deleterious
	ORF1b	A1954V	1954	A	V	-2.532	Deleterious
	ORF1b	M897Q	897	M	Q	-2.532	Deleterious
	ORF1b	A975R	975	A	R	-2.527	Deleterious
	ORF1b	G1041C	1041	G	C	-2.518	Deleterious
	ORF3a	G187C	187	G	C	-7.248	Deleterious
	ORF3a	G172S	172	G	S	-4.457	Deleterious
	ORF3a	T221K	221	T	K	-4.276	Deleterious
	ORF3a	N257Y	257	N	Y	-4.257	Deleterious
	ORF3a	K235T	235	K	T	-3.276	Deleterious
	ORF3a	S58I	58	S	I	-3.276	Deleterious
	ORF3a	A103P	103	A	P	-3.229	Deleterious
	ORF3a	I47T	47	I	T	-3.067	Deleterious
	ORF3a	Q57R	57	Q	R	-2.629	Deleterious
	ORF3a	Q38K	38	Q	K	-2.629	Deleterious
	ORF6	M19T	19	M	T	-5.571	Deleterious
	ORF6	H3Y	3	H	Y	-3.071	Deleterious
	ORF7a	C58F	58	C	F	-7.333	Deleterious
	ORF7a	C67F	67	C	F	-7.333	Deleterious
	ORF7a	G42D	42	G	D	-7	Deleterious
	ORF7a	P48S	48	P	S	-6	Deleterious
	ORF7a	R118G	118	R	G	-4.421	Deleterious
	ORF7a	I4T	4	I	T	-3.93	Deleterious
	ORF7a	R78L	78	R	L	-3	Deleterious
	ORF7a	K2R	2	K	R	-2.842	Deleterious
	ORF7a	Q62L	62	Q	L	-2.667	Deleterious
	ORF7a	V74F	74	V	F	-2.667	Deleterious
	ORF7b	W29C	29	W	C	-13	Deleterious
	ORF7b	E3A	3	E	A	-6	Deleterious
	ORF7b	E3Q	3	E	Q	-3	Deleterious
	ORF7b	F28Y	28	F	Y	-3	Deleterious
	ORF8	I10N	10	I	N	-5.389	Deleterious
	ORF8	Q23H	23	Q	H	-4.722	Deleterious
	ORF8	F120A	120	F	A	-4.056	Deleterious
	ORF8	P70L	70	P	L	-4.056	Deleterious
	ORF8	R115C	115	R	C	-3.722	Deleterious
	ORF8	G8V	8	G	V	-3	Deleterious
	ORF8	D119V	119	D	V	-2.917	Deleterious
	ORF9b	L52P	52	L	P	-7	Deleterious
	ORF9b	I45T	45	I	T	-5	Deleterious
	ORF9b	V76F	76	V	F	-4.87	Deleterious
	ORF9b	L14F	14	L	F	-4	Deleterious
	ORF9b	N35S	35	N	S	-3.435	Deleterious
	ORF9b	S6C	6	S	C	-3.217	Deleterious
	ORF9b	E27Q	27	E	Q	-2.565	Deleterious
	S	C301R	301	C	R	-9.898	Deleterious
	S	N919W	919	N	W	-9.355	Deleterious
	S	C301L	301	C	L	-7.907	Deleterious
	S	Y837S	837	Y	S	-6.451	Deleterious
	S	W353R	353	W	R	-6.339	Deleterious
	S	D737G	737	D	G	-5.964	Deleterious
	S	W1102L	1102	W	L	-5.89	Deleterious
	S	C1250R	1250	C	R	-5.491	Deleterious
	S	V915S	915	V	S	-5.448	Deleterious
	S	S816V	816	S	V	-5.448	Deleterious
	S	E298C	298	E	C	-5.126	Deleterious
	S	T719I	719	T	I	-5.096	Deleterious
	S	G842C	842	G	C	-5.033	Deleterious
	S	N907S	907	N	S	-4.679	Deleterious
	S	V860F	860	V	F	-4.678	Deleterious
	S	S1021F	1021	S	F	-4.678	Deleterious
	S	Q949S	949	Q	S	-4.673	Deleterious
	S	C432F	432	C	F	-4.61	Deleterious
	S	L877W	877	L	W	-4.477	Deleterious
	S	S803F	803	S	F	-4.35	Deleterious
	S	I805N	805	I	N	-4.331	Deleterious
	S	N370W	370	N	W	-4.202	Deleterious
	S	R815E	815	R	E	-4.193	Deleterious
	S	E1150V	1150	E	V	-3.983	Deleterious
	S	N914C	914	N	C	-3.981	Deleterious
	S	N360I	360	N	I	-3.877	Deleterious
	S	N360L	360	N	L	-3.859	Deleterious
	S	V1033A	1033	V	A	-3.741	Deleterious
	S	A924T	924	A	T	-3.736	Deleterious
	S	C131A	131	C	A	-3.719	Deleterious
	S	S305L	305	S	L	-3.569	Deleterious
	S	G1085R	1085	G	R	-3.548	Deleterious
	S	C336V	336	C	V	-3.529	Deleterious
	S	V911Y	911	V	Y	-3.412	Deleterious
	S	G908T	908	G	T	-3.388	Deleterious
	S	G880C	880	G	C	-3.378	Deleterious
	S	S875F	875	S	F	-3.366	Deleterious
	S	E298T	298	E	T	-3.24	Deleterious
	S	F306L	306	F	L	-3.216	Deleterious
	S	T1100I	1100	T	I	-3.154	Deleterious
	S	C1253F	1253	C	F	-3.121	Deleterious
	S	G648A	648	G	A	-3.097	Deleterious
	S	G946W	946	G	W	-3.078	Deleterious
	S	D775Q	775	D	Q	-2.985	Deleterious
	S	Y204L	204	Y	L	-2.882	Deleterious
	S	S596I	596	S	I	-2.862	Deleterious
	S	N641C	641	N	C	-2.82	Deleterious
	S	G910S	910	G	S	-2.815	Deleterious
	S	P217C	217	P	C	-2.741	Deleterious
	S	V781D	781	V	D	-2.58	Deleterious
	S	L948T	948	L	T	-2.507	Deleterious
Epsilon (Ε,ε)	ORF8	W45S	45	W	S	-13.222	Deleterious
	ORF7b	C41R	41	C	R	-12	Deleterious
	ORF8	P38L	38	P	L	-9.444	Deleterious
	ORF1b	P1967L	1967	P	L	-9.168	Deleterious
	ORF1a	P4337L	4337	P	L	-9.016	Deleterious
	ORF7b	D8C	8	D	C	-9	Deleterious
	ORF3a	Y264N	264	Y	N	-8.914	Deleterious
	ORF3a	D265Y	265	D	Y	-8.914	Deleterious
	M	P165L	165	P	L	-8.757	Deleterious
	ORF1a	G4347C	4347	G	C	-8.05	Deleterious
	ORF7a	P45S	45	P	S	-8	Deleterious
	ORF7b	F16S	16	F	S	-8	Deleterious
	ORF1b	P1000Q	1000	P	Q	-7.502	Deleterious
	ORF1b	P1342S	1342	P	S	-7.502	Deleterious
	ORF1b	G662V	662	G	V	-7.3	Deleterious
	ORF1b	D2386Y	2386	D	Y	-7.115	Deleterious
	ORF1a	G2294C	2294	G	C	-6.683	Deleterious
	ORF1b	P2434L	2434	P	L	-6.603	Deleterious
	ORF3a	G196V	196	G	V	-6.581	Deleterious
	ORF1b	F213C	213	F	C	-6.464	Deleterious
	ORF1a	P3952L	3952	P	L	-6.302	Deleterious
	ORF1b	R448C	448	R	C	-6.2	Deleterious
	ORF3a	Y154N	154	Y	N	-6.105	Deleterious
	ORF7b	F13L	13	F	L	-6	Deleterious
	ORF3a	G254V	254	G	V	-5.914	Deleterious
	ORF3a	G11A	11	G	A	-5.743	Deleterious
	ORF8	Q23A	23	Q	A	-5.667	Deleterious
	ORF3a	P258L	258	P	L	-5.571	Deleterious
	ORF6	T10I	10	T	I	-5.571	Deleterious
	ORF1a	F3366L	3366	F	L	-5.447	Deleterious
	ORF9b	Q77L	77	Q	L	-5	Deleterious
	ORF7a	C113F	113	C	F	-4.947	Deleterious
	ORF3a	H93Q	93	H	Q	-4.924	Deleterious
	ORF1a	N4367T	4367	N	T	-4.89	Deleterious
	ORF9b	K40N	40	K	N	-4.739	Deleterious
	ORF1b	D824N	824	D	N	-4.725	Deleterious
	ORF8	N89D	89	N	D	-4.722	Deleterious
	ORF1b	F325C	325	F	C	-4.541	Deleterious
	ORF1b	P1682S	1682	P	S	-4.537	Deleterious
	ORF1b	D1782G	1782	D	G	-4.528	Deleterious
	ORF1b	K469M	469	K	M	-4.495	Deleterious
	ORF1b	H2571R	2571	H	R	-4.183	Deleterious
	ORF9b	A11T	11	A	T	-4	Deleterious
	ORF9b	A82V	82	A	V	-4	Deleterious
	ORF3a	T268M	268	T	M	-3.943	Deleterious
	N	P344Q	344	P	Q	-3.936	Deleterious
	ORF3a	P258T	258	P	T	-3.924	Deleterious
	ORF1b	V2493F	2493	V	F	-3.853	Deleterious
	ORF1b	P103T	103	P	T	-3.775	Deleterious
	ORF7a	P99S	99	P	S	-3.702	Deleterious
	ORF1b	G1568C	1568	G	C	-3.565	Deleterious
	ORF3a	G174S	174	G	S	-3.552	Deleterious
	ORF1b	N1790D	1790	N	D	-3.498	Deleterious
	ORF1b	T595I	595	T	I	-3.402	Deleterious
	ORF7a	F65I	65	F	I	-3.333	Deleterious
	ORF1b	D2183Y	2183	D	Y	-3.326	Deleterious
	ORF3a	G44E	44	G	E	-3.324	Deleterious
	ORF3a	T217S	217	T	S	-3.295	Deleterious
	ORF1b	S1942C	1942	S	C	-3.198	Deleterious
	ORF8	G66S	66	G	S	-3.167	Deleterious
	S	Q935H	935	Q	H	-3.119	Deleterious
	ORF1a	V3524A	3524	V	A	-3.117	Deleterious
	E	N66S	66	N	S	-3.067	Deleterious
	ORF1a	N3970T	3970	N	T	-3.062	Deleterious
	ORF1b	I1299T	1299	I	T	-3.034	Deleterious
	ORF1a	F3957L	3957	F	L	-2.999	Deleterious
	S	D1184Y	1184	D	Y	-2.99	Deleterious
	ORF3a	V197L	197	V	L	-2.971	Deleterious
	ORF1b	Q2663P	2663	Q	P	-2.966	Deleterious
	ORF9b	M26V	26	M	V	-2.957	Deleterious
	ORF1b	I2114F	2114	I	F	-2.956	Deleterious
	ORF3a	E266D	266	E	D	-2.952	Deleterious
	ORF1a	Q3893L	3893	Q	L	-2.928	Deleterious
	ORF1a	S3344F	3344	S	F	-2.879	Deleterious
	ORF7a	L5V	5	L	V	-2.842	Deleterious
	N	N196I	196	N	I	-2.836	Deleterious
	ORF1b	A1798S	1798	A	S	-2.799	Deleterious
	ORF1b	G2387C	2387	G	C	-2.795	Deleterious
	ORF1a	T3646N	3646	T	N	-2.786	Deleterious
	M	A85V	85	A	V	-2.74	Deleterious
	N	P168Q	168	P	Q	-2.71	Deleterious
	ORF1a	Y3722C	3722	Y	C	-2.704	Deleterious
	ORF1a	L3977F	3977	L	F	-2.655	Deleterious
	ORF1a	D828Y	828	D	Y	-2.64	Deleterious
	M	L93F	93	L	F	-2.629	Deleterious
	ORF1b	Y140N	140	Y	N	-2.61	Deleterious
	N	S201I	201	S	I	-2.606	Deleterious
	N	G178V	178	G	V	-2.603	Deleterious
	ORF3a	A143V	143	A	V	-2.59	Deleterious
	M	S4F	4	S	F	-2.554	Deleterious
	ORF1a	G697R	697	G	R	-2.523	Deleterious
Zeta (Ζ,ζ)	ORF7b	W29R	29	W	R	-14	Deleterious
	ORF1b	Y1016D	1016	Y	D	-9.378	Deleterious
	ORF1a	Y3811E	3811	Y	E	-8.385	Deleterious
	ORF3a	P274S	274	P	S	-7.924	Deleterious
	ORF1b	P2394S	2394	P	S	-7.451	Deleterious
	ORF1b	G336K	336	G	K	-7.378	Deleterious
	ORF1a	P2950H	2950	P	H	-7.053	Deleterious
	ORF1b	G2127C	2127	G	C	-7.009	Deleterious
	ORF3a	E266G	266	E	G	-6.876	Deleterious
	ORF7a	D69V	69	D	V	-6.667	Deleterious
	ORF7a	D69Y	69	D	Y	-6.667	Deleterious
	ORF1b	P1682L	1682	P	L	-6.558	Deleterious
	ORF7b	A15N	15	A	N	-6	Deleterious
	ORF1b	P603S	603	P	S	-5.918	Deleterious
	ORF1b	P1427H	1427	P	H	-5.727	Deleterious
	ORF6	L40S	40	L	S	-5.679	Deleterious
	ORF1b	E2284G	2284	E	G	-5.67	Deleterious
	N	P344L	344	P	L	-5.604	Deleterious
	M	I97R	97	I	R	-5.192	Deleterious
	ORF1b	D161Y	161	D	Y	-5.079	Deleterious
	ORF7b	S31P	31	S	P	-5	Deleterious
	ORF7b	Y10H	10	Y	H	-5	Deleterious
	ORF3a	H150R	150	H	R	-4.848	Deleterious
	ORF7a	Q21H	21	Q	H	-4.842	Deleterious
	ORF1b	I1293T	1293	I	T	-4.689	Deleterious
	ORF1b	Y1466H	1466	Y	H	-4.622	Deleterious
	ORF1b	D1668Y	1668	D	Y	-4.358	Deleterious
	ORF1b	Q2247H	2247	Q	H	-4.228	Deleterious
	ORF1a	Y3813H	3813	Y	H	-4.126	Deleterious
	ORF1b	V711F	711	V	F	-4.1	Deleterious
	ORF1b	D2142Y	2142	D	Y	-4.064	Deleterious
	ORF1b	T1038I	1038	T	I	-4.015	Deleterious
	ORF1a	D3009Y	3009	D	Y	-3.921	Deleterious
	ORF3a	S195Y	195	S	Y	-3.61	Deleterious
	ORF1b	K999Q	999	K	Q	-3.491	Deleterious
	ORF1b	V1685A	1685	V	A	-3.473	Deleterious
	ORF1b	M2260V	2260	M	V	-3.315	Deleterious
	N	P279L	279	P	L	-3.286	Deleterious
	ORF3a	T221A	221	T	A	-3.286	Deleterious
	ORF3a	V50F	50	V	F	-3.286	Deleterious
	ORF3a	Y91H	91	Y	H	-3.286	Deleterious
	ORF3a	T151A	151	T	A	-3.238	Deleterious
	ORF1b	C2551F	2551	C	F	-3.225	Deleterious
	ORF1b	D490E	490	D	E	-3.21	Deleterious
	ORF8	G77V	77	G	V	-3.167	Deleterious
	ORF1b	G2280C	2280	G	C	-3.031	Deleterious
	ORF1b	S961L	961	S	L	-2.989	Deleterious
	S	L752F	752	L	F	-2.934	Deleterious
	ORF3a	P258S	258	P	S	-2.924	Deleterious
	ORF8	F3S	3	F	S	-2.889	Deleterious
	ORF1b	P1936L	1936	P	L	-2.859	Deleterious
	ORF1b	A1312V	1312	A	V	-2.844	Deleterious
	ORF1a	T3287I	3287	T	I	-2.832	Deleterious
	ORF1b	D249Y	249	D	Y	-2.824	Deleterious
	ORF1b	A2105S	2105	A	S	-2.799	Deleterious
	ORF1a	P3015S	3015	P	S	-2.756	Deleterious
	ORF1b	F339L	339	F	L	-2.711	Deleterious
	ORF1b	K151N	151	K	N	-2.603	Deleterious
	ORF3a	Q185R	185	Q	R	-2.59	Deleterious
	ORF1b	A2565V	2565	A	V	-2.564	Deleterious
	ORF1b	M1582I	1582	M	I	-2.532	Deleterious
Eta (Η,η)	ORF3a	W149C	149	W	C	-9.752	Deleterious
	ORF3a	W131R	131	W	R	-9.067	Deleterious
	ORF1b	W1872R	1872	W	R	-8.409	Deleterious
	ORF1b	P821S	821	P	S	-7.731	Deleterious
	ORF1b	G926W	926	G	W	-7.502	Deleterious
	S	P1112Q	1112	P	Q	-7.478	Deleterious
	ORF1b	P1879S	1879	P	S	-7.351	Deleterious
	ORF3a	D222G	222	D	G	-6.819	Deleterious
	ORF9b	D16H	16	D	H	-6.696	Deleterious
	ORF6	F2H	2	F	H	-6.5	Deleterious
	ORF1b	G2005C	2005	G	C	-6.264	Deleterious
	M	G192V	192	G	V	-5.702	Deleterious
	ORF1b	G2297S	2297	G	S	-5.595	Deleterious
	ORF6	F2M	2	F	M	-5.571	Deleterious
	ORF6	F2I	2	F	I	-5.571	Deleterious
	M	N74Y	74	N	Y	-5.317	Deleterious
	ORF6	H3L	3	H	L	-5.214	Deleterious
	ORF1b	L178S	178	L	S	-5.13	Deleterious
	ORF7a	K117I	117	K	I	-5.053	Deleterious
	ORF7a	Y40H	40	Y	H	-5	Deleterious
	ORF1a	R4214G	4214	R	G	-4.853	Deleterious
	ORF1a	D2835Y	2835	D	Y	-4.746	Deleterious
	ORF1b	T267A	267	T	A	-4.611	Deleterious
	ORF1b	G1541W	1541	G	W	-4.564	Deleterious
	ORF1b	S2292I	2292	S	I	-4.524	Deleterious
	N	R95C	95	R	C	-4.504	Deleterious
	ORF1b	S511C	511	S	C	-4.233	Deleterious
	N	P344S	344	P	S	-4.031	Deleterious
	ORF7b	L25F	25	L	F	-4	Deleterious
	ORF1b	A545T	545	A	T	-3.865	Deleterious
	ORF1b	A440V	440	A	V	-3.731	Deleterious
	S	A930V	930	A	V	-3.727	Deleterious
	ORF6	M19I	19	M	I	-3.714	Deleterious
	ORF1b	A1160V	1160	A	V	-3.713	Deleterious
	ORF1b	A1491V	1491	A	V	-3.599	Deleterious
	ORF8	L60F	60	L	F	-3.556	Deleterious
	ORF3a	K136T	136	K	T	-3.514	Deleterious
	ORF1b	C1049Y	1049	C	Y	-3.321	Deleterious
	ORF3a	L46F	46	L	F	-3.295	Deleterious
	ORF3a	N257H	257	N	H	-3.286	Deleterious
	ORF1a	G1069R	1069	G	R	-3.211	Deleterious
	ORF7a		#VALUE!			-3.193	Deleterious
	N	Q281L	281	Q	L	-3.175	Deleterious
	ORF1b	M1693V	1693	M	V	-3.132	Deleterious
	ORF1b	D2617N	2617	D	N	-3.13	Deleterious
	ORF8	S54P	54	S	P	-3.111	Deleterious
	S	T723I	723	T	I	-3.059	Deleterious
	ORF1a	I3476T	3476	I	T	-3.044	Deleterious
	ORF1b	I2437T	2437	I	T	-3.041	Deleterious
	ORF8	F104L	104	F	L	-3.028	Deleterious
	ORF1b	L2411F	2411	L	F	-2.987	Deleterious
	ORF1b	P1975A	1975	P	A	-2.923	Deleterious
	ORF3a	D183N	183	D	N	-2.905	Deleterious
	ORF6	V5M	5	V	M	-2.786	Deleterious
	ORF8	Y42F	42	Y	F	-2.778	Deleterious
	ORF1b	G2220R	2220	G	R	-2.706	Deleterious
	ORF1a	T3868A	3868	T	A	-2.705	Deleterious
	ORF1b	R2416I	2416	R	I	-2.681	Deleterious
	ORF1b	D185E	185	D	E	-2.633	Deleterious
	ORF1b	G1568V	1568	G	V	-2.631	Deleterious
	ORF1b	Q348H	348	Q	H	-2.59	Deleterious
	ORF1a	A2856V	2856	A	V	-2.556	Deleterious
	ORF8	G50R	50	G	R	-2.556	Deleterious
Theta (Θ,θ)	ORF1b	P1763L	1763	P	L	-8.926	Deleterious
	ORF3a	G251S	251	G	S	-5.943	Deleterious
	ORF1a	K3866N	3866	K	N	-4.65	Deleterious
	ORF1b	N2461T	2461	N	T	-4.312	Deleterious
	N	R185L	185	R	L	-4.06	Deleterious
	ORF8	K2Q	2	K	Q	-3.778	Deleterious
	ORF1b	Q435R	435	Q	R	-3.733	Deleterious
	ORF1a	A3987T	3987	A	T	-3.726	Deleterious
	ORF1b	E1819G	1819	E	G	-3.411	Deleterious
	S	Y265C	265	Y	C	-3.286	Deleterious
	ORF3a	Y141H	141	Y	H	-3.133	Deleterious
	ORF1a	L3873F	3873	L	F	-2.897	Deleterious
	ORF1b	I1799T	1799	I	T	-2.846	Deleterious
Lota (Ι,ι)	ORF8	W45A	45	W	A	-13.222	Deleterious
	ORF9b	Q20L	20	Q	L	-7	Deleterious
	ORF1b	G977C	977	G	C	-6.298	Deleterious
	ORF7a	H47L	47	H	L	-6	Deleterious
	ORF9b	E65A	65	E	A	-5.826	Deleterious
	ORF8	D35G	35	D	G	-5.611	Deleterious
	ORF1b	G1338S	1338	G	S	-5.593	Deleterious
	ORF3a	G100R	100	G	R	-4.952	Deleterious
	ORF9b	T24N	24	T	N	-4.87	Deleterious
	S	T1238I	1238	T	I	-4.734	Deleterious
	ORF7a	N52K	52	N	K	-4.667	Deleterious
	ORF7a	R80G	80	R	G	-4.667	Deleterious
	N	R185C	185	R	C	-4.5	Deleterious
	ORF3a	P25S	25	P	S	-4.476	Deleterious
	ORF3a	F43L	43	F	L	-4.276	Deleterious
	ORF1b	R1600H	1600	R	H	-4.125	Deleterious
	ORF1a	N4367S	4367	N	S	-3.958	Deleterious
	ORF1b	I298T	298	I	T	-3.89	Deleterious
	S	D950H	950	D	H	-3.378	Deleterious
	N	R191L	191	R	L	-3.269	Deleterious
	N	T247I	247	T	I	-3.167	Deleterious
	ORF1b	V1144G	1144	V	G	-3.098	Deleterious
	ORF7b	S31A	31	S	A	-3	Deleterious
	ORF1b	R1729C	1729	R	C	-2.723	Deleterious
	S	G1085E	1085	G	E	-2.696	Deleterious
	E	D72Y	72	D	Y	-2.681	Deleterious
	ORF1a	S2926C	2926	S	C	-2.639	Deleterious
	ORF1a	I3779T	3779	I	T	-2.613	Deleterious
	ORF1b	D20E	20	D	E	-2.508	Deleterious
Kappa (Κ,κ)	ORF1b	W153C	153	W	C	-11.989	Deleterious
	S	H1048V	1048	H	V	-10.273	Deleterious
	ORF1a	C4381W	4381	C	W	-10.243	Deleterious
	S	H1064A	1064	H	A	-9.353	Deleterious
	S	C1043L	1043	C	L	-9.341	Deleterious
	ORF1a	C4381A	4381	C	A	-8.38	Deleterious
	ORF1a	C2282A	2282	C	A	-8.117	Deleterious
	ORF7a	N43Y	43	N	Y	-8	Deleterious
	S	D737V	737	D	V	-7.941	Deleterious
	ORF1b	Y512C	512	Y	C	-7.637	Deleterious
	ORF3a	Y189C	189	Y	C	-7.581	Deleterious
	ORF1b	G1010E	1010	G	E	-7.502	Deleterious
	S	G1044W	1044	G	W	-7.483	Deleterious
	S	E1031F	1031	E	F	-7.483	Deleterious
	S	P862A	862	P	A	-7.482	Deleterious
	S	G1059W	1059	G	W	-7.48	Deleterious
	ORF1b	P2477A	2477	P	A	-7.431	Deleterious
	ORF1a	G2429E	2429	G	E	-7.428	Deleterious
	S	Y1007D	1007	Y	D	-7.322	Deleterious
	S	D848A	848	D	A	-7.018	Deleterious
	S	D985F	985	D	F	-6.829	Deleterious
	ORF1a	D2573C	2573	D	C	-6.714	Deleterious
	ORF1a	V2436N	2436	V	N	-6.525	Deleterious
	ORF1a	F3403V	3403	F	V	-6.521	Deleterious
	S	Y837T	837	Y	T	-6.33	Deleterious
	ORF1a	I2426N	2426	I	N	-6.24	Deleterious
	ORF1a	R2420L	2420	R	L	-6.133	Deleterious
	ORF6	F22L	22	F	L	-6	Deleterious
	S	V1008H	1008	V	H	-5.975	Deleterious
	ORF1a	Y2435A	2435	Y	A	-5.89	Deleterious
	S	I818Q	818	I	Q	-5.789	Deleterious
	ORF1a	F2464L	2464	F	L	-5.631	Deleterious
	S	L1004R	1004	L	R	-5.613	Deleterious
	ORF1a	L2571H	2571	L	H	-5.591	Deleterious
	ORF1a	D3460L	3460	D	L	-5.55	Deleterious
	S	G842L	842	G	L	-5.391	Deleterious
	S	Q853A	853	Q	A	-5.384	Deleterious
	ORF1a	H2659A	2659	H	A	-5.297	Deleterious
	ORF1a	N2428I	2428	N	I	-5.252	Deleterious
	S	F1062L	1062	F	L	-5.215	Deleterious
	S	P863H	863	P	H	-5.122	Deleterious
	ORF7a	R118I	118	R	I	-5.053	Deleterious
	ORF1a	D2662V	2662	D	V	-4.951	Deleterious
	ORF3a	L95S	95	L	S	-4.943	Deleterious
	S	V1008S	1008	V	S	-4.84	Deleterious
	ORF1a	L3531W	3531	L	W	-4.833	Deleterious
	ORF1a	T2463V	2463	T	V	-4.809	Deleterious
	ORF1b	D1042H	1042	D	H	-4.764	Deleterious
	ORF1a	D3222I	3222	D	I	-4.733	Deleterious
	ORF6	I33T	33	I	T	-4.714	Deleterious
	S	L959C	959	L	C	-4.671	Deleterious
	S	L984C	984	L	C	-4.665	Deleterious
	ORF1a	F3375I	3375	F	I	-4.656	Deleterious
	ORF1a	R2417I	2417	R	I	-4.655	Deleterious
	ORF1b	N1311S	1311	N	S	-4.644	Deleterious
	ORF1a	N2596W	2596	N	W	-4.568	Deleterious
	ORF1a	V3871F	3871	V	F	-4.45	Deleterious
	ORF1a	V3566Y	3566	V	Y	-4.447	Deleterious
	S	M1050P	1050	M	P	-4.378	Deleterious
	ORF3a	G100D	100	G	D	-4.333	Deleterious
	ORF1a	P4075S	4075	P	S	-4.286	Deleterious
	S	R847W	847	R	W	-4.282	Deleterious
	ORF1a	Y2281I	2281	Y	I	-4.112	Deleterious
	S	L864R	864	L	R	-4.086	Deleterious
	ORF1a	Y2331A	2331	Y	A	-4.034	Deleterious
	ORF1a	K3192L	3192	K	L	-3.984	Deleterious
	S	A852F	852	A	F	-3.977	Deleterious
	ORF1a	P2376C	2376	P	C	-3.845	Deleterious
	N	G97V	97	G	V	-3.791	Deleterious
	ORF1b	A1225T	1225	A	T	-3.751	Deleterious
	S	S967W	967	S	W	-3.746	Deleterious
	ORF1b	M1352I	1352	M	I	-3.736	Deleterious
	ORF1a	S2462I	2462	S	I	-3.625	Deleterious
	S	L962T	962	L	T	-3.611	Deleterious
	ORF1a	W2327A	2327	W	A	-3.601	Deleterious
	S	Y1067L	1067	Y	L	-3.582	Deleterious
	S	K825E	825	K	E	-3.503	Deleterious
	ORF1a	N3651D	3651	N	D	-3.464	Deleterious
	ORF1a	D2627F	2627	D	F	-3.431	Deleterious
	ORF1b	V980F	980	V	F	-3.402	Deleterious
	S	T1009R	1009	T	R	-3.396	Deleterious
	ORF1b	K1383E	1383	K	E	-3.389	Deleterious
	ORF1b	T701N	701	T	N	-3.376	Deleterious
	ORF1a	Y2099D	2099	Y	D	-3.357	Deleterious
	S	S968C	968	S	C	-3.321	Deleterious
	N	S202I	202	S	I	-3.308	Deleterious
	S	N960A	960	N	A	-3.303	Deleterious
	S	Q1054T	1054	Q	T	-3.277	Deleterious
	ORF1a	Q2660I	2660	Q	I	-3.201	Deleterious
	S	E819S	819	E	S	-3.179	Deleterious
	ORF1b	G2191C	2191	G	C	-3.168	Deleterious
	ORF1a	N1578K	1578	N	K	-3.033	Deleterious
	ORF9b	V94L	94	V	L	-3	Deleterious
	S	P1053S	1053	P	S	-2.998	Deleterious
	ORF1a	A3220F	3220	A	F	-2.92	Deleterious
	S	T716R	716	T	R	-2.911	Deleterious
	S	F643G	643	F	G	-2.885	Deleterious
	S	V1060C	1060	V	C	-2.861	Deleterious
	ORF1b	S2312V	2312	S	V	-2.831	Deleterious
	S	S1003H	1003	S	H	-2.824	Deleterious
	S	T1066D	1066	T	D	-2.822	Deleterious
	ORF1a	P3504W	3504	P	W	-2.821	Deleterious
	ORF1a	E3188M	3188	E	M	-2.799	Deleterious
	ORF1a	S3402N	3402	S	N	-2.795	Deleterious
	ORF1a	R3164D	3164	R	D	-2.763	Deleterious
	ORF1a	K3162A	3162	K	A	-2.759	Deleterious
	S	V1061S	1061	V	S	-2.728	Deleterious
	ORF1a	Q2574L	2574	Q	L	-2.657	Deleterious
	ORF1b	T1050I	1050	T	I	-2.646	Deleterious
	ORF3a	A51T	51	A	T	-2.629	Deleterious
	S	S803K	803	S	K	-2.596	Deleterious
	ORF1b	G99V	99	G	V	-2.561	Deleterious
	ORF1b	A1033S	1033	A	S	-2.561	Deleterious
Lambda (Λ,λ)	ORF6	D61C	61	D	C	-8.607	Deleterious
	ORF1b	Y1278C	1278	Y	C	-8.44	Deleterious
	ORF1b	P1287S	1287	P	S	-7.474	Deleterious
	ORF1b	D1903Y	1903	D	Y	-7.389	Deleterious
	ORF1b	G662C	662	G	C	-7.3	Deleterious
	ORF7b	E3V	3	E	V	-7	Deleterious
	ORF3a	P178L	178	P	L	-6.314	Deleterious
	ORF7b	A15D	15	A	D	-6	Deleterious
	ORF7b	F19L	19	F	L	-6	Deleterious
	S	D830Y	830	D	Y	-4.853	Deleterious
	ORF1b	Y822H	822	Y	H	-4.832	Deleterious
	ORF9b	V41F	41	V	F	-4.826	Deleterious
	ORF1b	N1426Y	1426	N	Y	-4.798	Deleterious
	ORF1b	N1946S	1946	N	S	-4.665	Deleterious
	ORF1b	R1226H	1226	R	H	-4.622	Deleterious
	ORF7b	D8E	8	D	E	-4	Deleterious
	ORF7a	Q21R	21	Q	R	-3.789	Deleterious
	ORF8	H28L	28	H	L	-3.778	Deleterious
	ORF7a	I3T	3	I	T	-3.737	Deleterious
	ORF1b	H1951Y	1951	H	Y	-3.639	Deleterious
	ORF1a	G2294S	2294	G	S	-3.551	Deleterious
	N	A119P	119	A	P	-3.528	Deleterious
	ORF1a	T3464A	3464	T	A	-3.491	Deleterious
	ORF3a	N82K	82	N	K	-3.276	Deleterious
	ORF1b	M1693I	1693	M	I	-3.099	Deleterious
	ORF1a	G4178C	4178	G	C	-3.076	Deleterious
	ORF1b	S1972P	1972	S	P	-3.065	Deleterious
	ORF1a	L3640F	3640	L	F	-3.026	Deleterious
	ORF1b	D1028Y	1028	D	Y	-2.992	Deleterious
	ORF1a	S3950F	3950	S	F	-2.957	Deleterious
	ORF1a	V3917G	3917	V	G	-2.93	Deleterious
	ORF8	L22S	22	L	S	-2.778	Deleterious
	ORF1a	P361H	361	P	H	-2.748	Deleterious
	ORF1a	A3497S	3497	A	S	-2.742	Deleterious
	ORF1b	R1813L	1813	R	L	-2.741	Deleterious
	ORF8	Y46C	46	Y	C	-2.722	Deleterious
	ORF1b	D1973N	1973	D	N	-2.685	Deleterious
	S	V826L	826	V	L	-2.633	Deleterious
	S	N87Y	87	N	Y	-2.558	Deleterious
Alpha (Α,α)	ORF1a	I95T	95	I	T	-0.878	Neutral
	ORF1a	P1786L	1786	P	L	-0.699	Neutral
	ORF1a	T484I	484	T	I	-0.548	Neutral
	ORF1a	A591V	591	A	V	0.139	Neutral
	ORF1a	A1156V	1156	A	V	-0.139	Neutral
	ORF1a	H388Y	388	H	Y	0.455	Neutral
	ORF1a	A1397V	1397	A	V	-0.215	Neutral
	ORF1a	A2785V	2785	A	V	-0.219	Neutral
	ORF1a	A260S	260	A	S	-0.569	Neutral
	ORF1a	I1301V	1301	I	V	0.035	Neutral
	ORF1a	A668V	668	A	V	-0.341	Neutral
	ORF1a	K1280N	1280	K	N	0.17	Neutral
	ORF1a	S3913L	3913	S	L	-2.393	Neutral
	ORF1a	A3454V	3454	A	V	0.307	Neutral
	ORF1a	T1241I	1241	T	I	-0.395	Neutral
	ORF1a	F487L	487	F	L	-1.431	Neutral
	ORF1a	T2952I	2952	T	I	-0.564	Neutral
	ORF1a	A1342V	1342	A	V	-0.875	Neutral
	ORF1a	G150C	150	G	C	-0.211	Neutral
	ORF1a	V3976I	3976	V	I	-0.232	Neutral
	ORF1a	M731I	731	M	I	-0.179	Neutral
	ORF1a	K2497N	2497	K	N	-0.605	Neutral
	ORF1a	A3963V	3963	A	V	-1.591	Neutral
	ORF1a	S2030L	2030	S	L	0.111	Neutral
	ORF1a	T4159I	4159	T	I	-1.931	Neutral
	ORF1a	P3504L	3504	P	L	-2.229	Neutral
	ORF1a	L3330F	3330	L	F	-0.696	Neutral
	ORF1a	L552F	552	L	F	0.722	Neutral
	ORF1a	L92F	92	L	F	-0.714	Neutral
	ORF1a	P1010S	1010	P	S	-0.504	Neutral
	ORF1a	L4391F	4391	L	F	-1.186	Neutral
	ORF1a	T727I	727	T	I	0.928	Neutral
	ORF1a	P193L	193	P	L	-0.377	Neutral
	ORF1a	A1352V	1352	A	V	0.378	Neutral
	ORF1a	P2046S	2046	P	S	-1.29	Neutral
	ORF1a	P1158S	1158	P	S	-1.41	Neutral
	ORF1a	N1611S	1611	N	S	0.398	Neutral
	ORF1b	P314L	314	P	L	-0.914	Neutral
	ORF1b	E1184D	1184	E	D	-0.216	Neutral
	ORF1b	S1089L	1089	S	L	-1.793	Neutral
	ORF1b	D2333G	2333	D	G	-1.999	Neutral
	ORF1b	H1087Y	1087	H	Y	0.956	Neutral
	ORF1b	A975V	975	A	V	-0.401	Neutral
	ORF1b	P1001S	1001	P	S	0.207	Neutral
	ORF1b	S1779I	1779	S	I	-2.221	Neutral
	ORF1b	P976S	976	P	S	-0.892	Neutral
	ORF1b	P1975S	1975	P	S	-2.059	Neutral
	ORF1b	T17I	17	T	I	-2.153	Neutral
	ORF1b	L1933F	1933	L	F	-1.141	Neutral
	ORF1b	N2695I	2695	N	I	0.729	Neutral
	ORF1b	A2431V	2431	A	V	1.922	Neutral
	ORF1b	T2537I	2537	T	I	-1.319	Neutral
	ORF1b	V1170F	1170	V	F	-1.886	Neutral
	ORF1b	A1031T	1031	A	T	0.187	Neutral
	ORF1b	S2324G	2324	S	G	-2.389	Neutral
	ORF1b	H2388Y	2388	H	Y	-1.181	Neutral
	ORF1b	V2073L	2073	V	L	2.104	Neutral
	ORF1b	K2557R	2557	K	R	-1.099	Neutral
	ORF1b	L1681F	1681	L	F	-1.046	Neutral
	ORF1b	P2321S	2321	P	S	1.441	Neutral
	ORF1b	K2579N	2579	K	N	-1.167	Neutral
	ORF1b	S1893F	1893	S	F	-2.212	Neutral
	ORF1b	E1808D	1808	E	D	2.034	Neutral
	ORF1b	M101I	101	M	I	-0.414	Neutral
Beta (B,β)	ORF1a	T1242I	1242	T	I	-0.522	Neutral
	ORF1a	L3606F	3606	L	F	-1.4	Neutral
	ORF1a	H83Y	83	H	Y	-0.315	Neutral
	ORF1a	H417Y	417	H	Y	0.553	Neutral
	ORF1a	S1612L	1612	S	L	0.019	Neutral
Gamma (Γ,γ)	ORF1a	Q4189H	4189	Q	H	-1.093	Neutral
	ORF1a	T2152I	2152	T	I	-0.227	Neutral
	ORF1a	P804S	804	P	S	1.359	Neutral
	ORF1a	H1500Y	1500	H	Y	-0.687	Neutral
	ORF1a	P4223L	4223	P	L	-2.472	Neutral
	ORF1a	K2029N	2029	K	N	-0.352	Neutral
	ORF1a	T1303I	1303	T	I	-0.332	Neutral
	ORF1a	I3842V	3842	I	V	-0.559	Neutral
	ORF1a	A1043V	1043	A	V	0.464	Neutral
	ORF1a	K1280N	1280	K	N	0.17	Neutral
	ORF1a	H2125Y	2125	H	Y	0.472	Neutral
	ORF1a	V2130A	2130	V	A	-1.237	Neutral
	ORF1a	S2488F	2488	S	F	2.696	Neutral
	ORF1a	S2303F	2303	S	F	-0.933	Neutral
	ORF1a	A3705V	3705	A	V	-0.728	Neutral
	ORF1a	T1168I	1168	T	I	-1.645	Neutral
	ORF1a	T265I	265	T	I	-0.841	Neutral
	ORF1a	V86F	86	V	F	0.071	Neutral
	ORF1a	L681F	681	L	F	-0.582	Neutral
	ORF1a	A2033V	2033	A	V	0.896	Neutral
	ORF1a	D1167G	1167	D	G	0.053	Neutral
	ORF1a	T3749I	3749	T	I	-0.3	Neutral
	ORF1a	M3712V	3712	M	V	0.042	Neutral
	ORF1a	A3615V	3615	A	V	0.839	Neutral
	ORF1a	L198F	198	L	F	-0.923	Neutral
	ORF1a	G440E	440	G	E	-1.335	Neutral
	ORF1a	M2674I	2674	M	I	0.505	Neutral
	ORF1a	L2609F	2609	L	F	-0.833	Neutral
	ORF1a	T3090I	3090	T	I	1.006	Neutral
	ORF1a	S318L	318	S	L	-1.273	Neutral
	ORF1a	R2875H	2875	R	H	-0.81	Neutral
	ORF1a	A3523V	3523	A	V	-1.939	Neutral
	ORF1a	Q676H	676	Q	H	-0.814	Neutral
	ORF1a	A903V	903	A	V	0.036	Neutral
	ORF1a	S2972F	2972	S	F	0.893	Neutral
	ORF1a	N3347S	3347	N	S	-0.5	Neutral
	ORF1a	T4158I	4158	T	I	-0.364	Neutral
	ORF1a	M3934I	3934	M	I	0.131	Neutral
	ORF1a	S2797F	2797	S	F	-0.366	Neutral
	ORF1a	T614I	614	T	I	-0.413	Neutral
	ORF1a	H1160Y	1160	H	Y	0.56	Neutral
	ORF1a	P4220S	4220	P	S	-2.014	Neutral
	ORF1a	A555V	555	A	V	0.267	Neutral
	ORF1a	R1467K	1467	R	K	0.184	Neutral
	ORF1a	K4176R	4176	K	R	-0.68	Neutral
	ORF1a	T4175I	4175	T	I	-0.841	Neutral
	ORF1a	K2511N	2511	K	N	-1.628	Neutral
	ORF1a	A690V	690	A	V	0.916	Neutral
	ORF1a	R226K	226	R	K	-0.322	Neutral
	ORF1a	I2278V	2278	I	V	0.314	Neutral
	ORF1a	L3736F	3736	L	F	0.17	Neutral
	ORF1a	S2193F	2193	S	F	-0.97	Neutral
	ORF1a	T1000I	1000	T	I	-0.104	Neutral
	ORF1a	T2183A	2183	T	A	-0.5	Neutral
	ORF1a	N2966S	2966	N	S	-0.107	Neutral
	ORF1a	H3076Y	3076	H	Y	0.31	Neutral
	ORF1a	R24C	24	R	C	-1.108	Neutral
	ORF1a	S1520F	1520	S	F	0.569	Neutral
	ORF1a	G728C	728	G	C	-0.933	Neutral
	ORF1a	Y496C	496	Y	C	-1.964	Neutral
	ORF1a	H3580Y	3580	H	Y	0.715	Neutral
	ORF1a	G989V	989	G	V	0.617	Neutral
	ORF1a	R542C	542	R	C	-0.875	Neutral
	ORF1a	T2836I	2836	T	I	-1.325	Neutral
Delta (Δ,δ)	N	P13S	13	P	S	-0.913	Neutral
	N	G200D	200	G	D	0.314	Neutral
	N	K373N	373	K	N	-0.966	Neutral
	N	P13T	13	P	T	-1.014	Neutral
	N	T24I	24	T	I	-0.536	Neutral
	N	L161F	161	L	F	1.886	Neutral
	N	P364L	364	P	L	-2.424	Neutral
	N	P6L	6	P	L	-0.538	Neutral
	N	Q7K	7	Q	K	-0.029	Neutral
	N	A273S	273	A	S	-1.048	Neutral
	N	T205I	205	T	I	-1.562	Neutral
	N	D144H	144	D	H	-1.536	Neutral
	N	T325I	325	T	I	-1.183	Neutral
	N	D144Y	144	D	Y	-1.764	Neutral
	N	D3Y	3	D	Y	-0.103	Neutral
	N	P326S	326	P	S	-0.789	Neutral
	N	R41L	41	R	L	-0.958	Neutral
	N	P199L	199	P	L	-2.057	Neutral
	N	Q418H	418	Q	H	0.093	Neutral
	N	R203K	203	R	K	-1.604	Neutral
	N	G204R	204	G	R	-1.656	Neutral
	N	A381V	381	A	V	-0.933	Neutral
	N	Q229H	229	Q	H	-1.12	Neutral
	N	G236S	236	G	S	-0.448	Neutral
	N	G335A	335	G	A	-1.067	Neutral
	N	G214C	214	G	C	-1.652	Neutral
	N	S33I	33	S	I	-1.372	Neutral
	N	S413I	413	S	I	0.311	Neutral
	N	D144A	144	D	A	0.168	Neutral
	N	R14L	14	R	L	-0.678	Neutral
	N	A119S	119	A	S	-1.628	Neutral
	N	A152S	152	A	S	1.463	Neutral
	N	D399N	399	D	N	-0.336	Neutral
	N	P383L	383	P	L	-2.385	Neutral
	N	A173V	173	A	V	1.049	Neutral
	N	A267S	267	A	S	1.043	Neutral
	N	T379I	379	T	I	-0.648	Neutral
	N	H145Y	145	H	Y	-0.542	Neutral
	ORF1a	P1640L	1640	P	L	-0.204	Neutral
	ORF1a	V3718A	3718	V	A	-1.466	Neutral
	ORF1a	A1306S	1306	A	S	-0.392	Neutral
	ORF1a	T3255I	3255	T	I	1.337	Neutral
	ORF1a	P2287S	2287	P	S	0.092	Neutral
	ORF1a	T3646A	3646	T	A	-1.307	Neutral
	ORF1a	P2046L	2046	P	L	-1.059	Neutral
	ORF1a	P309L	309	P	L	0.962	Neutral
	ORF1a	T3750I	3750	T	I	0.459	Neutral
	ORF1a	H2092Y	2092	H	Y	0.145	Neutral
	ORF1a	A599V	599	A	V	-1.066	Neutral
	ORF1a	I431M	431	I	M	-1.136	Neutral
	ORF1a	D2980N	2980	D	N	-0.303	Neutral
	ORF1a	L580F	580	L	F	-0.306	Neutral
	ORF1a	A2529V	2529	A	V	0.261	Neutral
	ORF1a	R207C	207	R	C	-1.05	Neutral
	ORF1a	N1109D	1109	N	D	-0.572	Neutral
	ORF1a	L2062F	2062	L	F	-0.159	Neutral
	ORF1a	T403I	403	T	I	-0.418	Neutral
	ORF1a	G519S	519	G	S	-0.755	Neutral
	ORF1a	K3353R	3353	K	R	-1.533	Neutral
	ORF1a	A498V	498	A	V	-0.207	Neutral
	ORF1a	I1276T	1276	I	T	0.19	Neutral
	ORF1a	L3606F	3606	L	F	-1.4	Neutral
	ORF1a	M2259I	2259	M	I	0.06	Neutral
	ORF1a	M3087I	3087	M	I	0.563	Neutral
Epsilon (Ε,ε)	ORF1a	Y2245H	2245	Y	H	-1.757	Neutral
	ORF1a	H3509Y	3509	H	Y	-0.377	Neutral
	ORF1a	S2103F	2103	S	F	-0.473	Neutral
	ORF1a	T224I	224	T	I	-0.585	Neutral
	ORF1a	P927L	927	P	L	-0.14	Neutral
	ORF1a	T4161I	4161	T	I	-1.759	Neutral
	ORF1a	M2259I	2259	M	I	0.06	Neutral
	ORF1a	A3705V	3705	A	V	-0.728	Neutral
	ORF1a	Q3890R	3890	Q	R	-0.798	Neutral
	ORF1a	T319I	319	T	I	-1.291	Neutral
	ORF1a	Q607H	607	Q	H	-0.78	Neutral
	ORF1a	P4223L	4223	P	L	-2.472	Neutral
	ORF1a	V3858L	3858	V	L	-2.395	Neutral
	ORF1a	L4F	4	L	F	-0.689	Neutral
	ORF1a	T3356I	3356	T	I	-0.692	Neutral
	ORF1b	P314L	314	P	L	-0.914	Neutral
	ORF1b	F2314L	2314	F	L	0.689	Neutral
	ORF1b	V2117L	2117	V	L	-0.087	Neutral
	ORF1b	T1540I	1540	T	I	-1.511	Neutral
	ORF1b	K2063N	2063	K	N	-2.143	Neutral
	ORF1b	K1835N	1835	K	N	-0.253	Neutral
	ORF1b	P1567L	1567	P	L	0.654	Neutral
	ORF1b	P2633L	2633	P	L	1.287	Neutral
	ORF1b	P2531S	2531	P	S	-0.513	Neutral
	ORF1b	T2537I	2537	T	I	-1.319	Neutral
	ORF1b	A2222V	2222	A	V	-0.724	Neutral
	ORF1b	L1933F	1933	L	F	-1.141	Neutral
	ORF1b	T1511I	1511	T	I	-1.043	Neutral
	ORF1b	Q813H	813	Q	H	0.549	Neutral
	ORF1b	P1567S	1567	P	S	0.301	Neutral
	ORF1b	P1664S	1664	P	S	0.416	Neutral
	ORF1b	A302S	302	A	S	-2.31	Neutral
	ORF1b	Q1546H	1546	Q	H	4.7	Neutral
	ORF1b	M454I	454	M	I	-2.238	Neutral
	ORF1b	A1609S	1609	A	S	0.101	Neutral
	ORF1b	T243I	243	T	I	-1.349	Neutral
	ORF1b	S1089L	1089	S	L	-1.793	Neutral
	ORF1b	K709N	709	K	N	-1.363	Neutral
	ORF1b	E1184D	1184	E	D	-0.216	Neutral
	ORF1b	Y710C	710	Y	C	-2.053	Neutral
	ORF1b	I1674T	1674	I	T	-2.042	Neutral
	ORF1b	D2333Y	2333	D	Y	0.747	Neutral
	ORF1b	T11A	11	T	A	-0.328	Neutral
	ORF1b	V1021F	1021	V	F	-1.897	Neutral
	ORF1b	L1701F	1701	L	F	-2.197	Neutral
	ORF1b	T310I	310	T	I	-1.584	Neutral
	ORF1b	D2333G	2333	D	G	-1.999	Neutral
	ORF1b	A975V	975	A	V	-0.401	Neutral
	ORF1b	A941T	941	A	T	0.8	Neutral
	ORF1b	T2084I	2084	T	I	0.514	Neutral
	ORF1b	N189K	189	N	K	0.648	Neutral
	ORF1b	P2612L	2612	P	L	0.884	Neutral
	ORF1b	R2613N	2613	R	N	-0.383	Neutral
	ORF1b	H1550Y	1550	H	Y	3.628	Neutral
	ORF1b	M187I	187	M	I	-1.931	Neutral
	ORF1b	Q715H	715	Q	H	-1.8	Neutral
	ORF1b	V1649F	1649	V	F	-0.987	Neutral
	ORF1b	V2223L	2223	V	L	-0.137	Neutral
	ORF1b	V2073L	2073	V	L	2.104	Neutral
	ORF1b	V321L	321	V	L	-1.114	Neutral
	ORF1b	T2488M	2488	T	M	-1.272	Neutral
	ORF1b	K1828N	1828	K	N	-0.913	Neutral
	ORF1b	T2163I	2163	T	I	-0.746	Neutral
	ORF1b	M1156I	1156	M	I	-0.827	Neutral
Zeta (Ζ,ζ)	S	E484K	484	E	K	0.128	Neutral
	S	D614G	614	D	G	0.598	Neutral
	S	V1176F	1176	V	F	-0.161	Neutral
	S	P809S	809	P	S	1.024	Neutral
	S	L5F	5	L	F	-1.126	Neutral
	S	V1228L	1228	V	L	-0.457	Neutral
	S	S477N	477	S	N	-0.034	Neutral
	S	T95I	95	T	I	-1.214	Neutral
	S	A222V	222	A	V	-0.096	Neutral
	S	D1163G	1163	D	G	-2.279	Neutral
	S	V1264L	1264	V	L	-0.391	Neutral
	S	A845S	845	A	S	0.924	Neutral
	S	L54F	54	L	F	-0.435	Neutral
	S	D80Y	80	D	Y	-0.102	Neutral
	S	F565L	565	F	L	-0.396	Neutral
	S	Q675H	675	Q	H	-0.04	Neutral
	S	M1229I	1229	M	I	-0.2	Neutral
	S	D796Y	796	D	Y	0.044	Neutral
	S	D1118Y	1118	D	Y	-1.916	Neutral
	S	Q677H	677	Q	H	0.002	Neutral
	S	L18F	18	L	F	0.781	Neutral
	S	T76I	76	T	I	-0.115	Neutral
	S	R78S	78	R	S	0.264	Neutral
	S	S373L	373	S	L	-1.198	Neutral
	S	V90F	90	V	F	-0.771	Neutral
	S	C1235F	1235	C	F	-1.334	Neutral
	S	R237M	237	R	M	-1.003	Neutral
	S	A688V	688	A	V	0.498	Neutral
	S	Q1208H	1208	Q	H	-1.327	Neutral
	S	P681L	681	P	L	0.093	Neutral
	S	A846S	846	A	S	-0.934	Neutral
	S	T22I	22	T	I	-0.026	Neutral
	S	S698L	698	S	L	-0.345	Neutral
	S	M153L	153	M	L	0.056	Neutral
	S	V367F	367	V	F	-1.016	Neutral
	S	A623S	623	A	S	0.3	Neutral
	S	A575S	575	A	S	-0.364	Neutral
	S	L938F	938	L	F	3.847	Neutral
	S	A27S	27	A	S	0.905	Neutral
	S	G181R	181	G	R	-0.017	Neutral
	S	V1122L	1122	V	L	-0.841	Neutral
	S	A262S	262	A	S	0.154	Neutral
	S	A1078S	1078	A	S	-0.359	Neutral
	S	D1260N	1260	D	N	-0.87	Neutral
	S	A672V	672	A	V	0.304	Neutral
	S	G1219V	1219	G	V	-0.54	Neutral
	S	L216F	216	L	F	0.643	Neutral
	S	T859I	859	T	I	-0.011	Neutral
	S	H1101Y	1101	H	Y	1.26	Neutral
	S	T20N	20	T	N	0.253	Neutral
	S	L552F	552	L	F	0.325	Neutral
	S	G1251V	1251	G	V	-1.331	Neutral
	S	L176F	176	L	F	-0.175	Neutral
	S	E156D	156	E	D	0.958	Neutral
	S	P681H	681	P	H	0.06	Neutral
	S	R102G	102	R	G	-0.508	Neutral
	S	A892V	892	A	V	-1.901	Neutral
	S	A879S	879	A	S	-0.361	Neutral
	S	A1026S	1026	A	S	0.215	Neutral
	S	S640F	640	S	F	-1.249	Neutral
	S	T29I	29	T	I	-1.538	Neutral
	S	P631S	631	P	S	-0.222	Neutral
	S	S689I	689	S	I	0.121	Neutral
	S	R21I	21	R	I	0.625	Neutral
Eta (Η,η)	ORF3a	K67N	67	K	N	-1.029	Neutral
	ORF3a	A54S	54	A	S	-1.638	Neutral
	ORF3a	V97I	97	V	I	-0.095	Neutral
	ORF3a	H182Y	182	H	Y	-1.962	Neutral
	ORF3a	P240T	240	P	T	-1.638	Neutral
	ORF3a	A99S	99	A	S	-2.305	Neutral
	ORF6	V24F	24	V	F	-2.143	Neutral
	ORF7a	Q62A	62	Q	A	-0.333	Neutral
	ORF7a	T120I	120	T	I	-1.789	Neutral
	ORF7a	S98F	98	S	F	-0.561	Neutral
	ORF7a	A64S	64	A	S	0	Neutral
	ORF7a	Q94A	94	Q	A	-1.316	Neutral
	ORF7b	A43T	43	A	T	0	Neutral
	ORF8	V114F	114	V	F	-1.972	Neutral
	ORF8	E106A	106	E	A	-0.722	Neutral
	ORF8	D63G	63	D	G	3.056	Neutral
	ORF8	S67F	67	S	F	-1.667	Neutral
	ORF8	V99L	99	V	L	-1.278	Neutral
	ORF8	A51V	51	A	V	-1.222	Neutral
	ORF8	I39T	39	I	T	0.778	Neutral
	ORF8	Q27A	27	Q	A	-0.833	Neutral
	ORF8	A65S	65	A	S	-0.333	Neutral
	ORF8	Q18A	18	Q	A	-0.389	Neutral
	ORF8	E110A	110	E	A	-0.833	Neutral
	ORF8	K68A	68	K	A	-0.167	Neutral
	ORF8	V62L	62	V	L	-0.722	Neutral
	ORF9b	G38D	38	G	D	2.652	Neutral
	ORF9b	K67R	67	K	R	2.739	Neutral
	S	E484K	484	E	K	0.128	Neutral
	S	D614G	614	D	G	0.598	Neutral
	S	Q677H	677	Q	H	0.002	Neutral
	S	A67V	67	A	V	0.204	Neutral
	S	G181A	181	G	A	0.396	Neutral
	S	L5F	5	L	F	-1.126	Neutral
	S	E156D	156	E	D	0.958	Neutral
	S	S98F	98	S	F	-1.636	Neutral
	S	T95I	95	T	I	-1.214	Neutral
	S	D215Y	215	D	Y	-0.215	Neutral
	S	G35V	35	G	V	-2.112	Neutral
	S	V70I	70	V	I	-0.001	Neutral
	S	N501Y	501	N	Y	-0.09	Neutral
	S	M153T	153	M	T	1.625	Neutral
	S	I714V	714	I	V	-0.437	Neutral
	S	K97N	97	K	N	0.494	Neutral
	S	V1228L	1228	V	L	-0.457	Neutral
	S	N148T	148	N	T	0.449	Neutral
	S	S13I	13	S	I	-1.187	Neutral
	S	E309Q	309	E	Q	-0.3	Neutral
	S	A570V	570	A	V	-0.933	Neutral
	S	W152L	152	W	L	-0.159	Neutral
	S	Y144V	144	Y	V	0.089	Neutral
	S	K1205N	1205	K	N	-0.686	Neutral
	S	S254F	254	S	F	-0.053	Neutral
	S	G257D	257	G	D	0.208	Neutral
	S	S12F	12	S	F	-0.65	Neutral
	S	S1252F	1252	S	F	-1.885	Neutral
	S	P812L	812	P	L	-0.868	Neutral
	S	A684V	684	A	V	-0.229	Neutral
	S	G1124V	1124	G	V	0.478	Neutral
	S	T859I	859	T	I	-0.011	Neutral
	S	A845S	845	A	S	0.924	Neutral
	S	G1219C	1219	G	C	-0.855	Neutral
	S	Q314K	314	Q	K	-0.634	Neutral
	S	A1020S	1020	A	S	-0.811	Neutral
Theta (Θ,θ)	S	A684T	684	A	T	-0.037	Neutral
	S	A222V	222	A	V	-0.096	Neutral
	S	V70L	70	V	L	0.087	Neutral
	S	Q677H	677	Q	H	0.002	Neutral
	S	G181R	181	G	R	-0.017	Neutral
Lota (Ι,ι)	ORF1a	M1312I	1312	M	I	-0.459	Neutral
	ORF1a	T1242I	1242	T	I	-0.522	Neutral
	ORF1a	T2181A	2181	T	A	-0.588	Neutral
	ORF1a	Q575R	575	Q	R	-0.363	Neutral
	ORF1a	K2511N	2511	K	N	-1.628	Neutral
Kappa (Κ,κ)	ORF1a	S2487T	2487	S	T	-1.652	Neutral
	ORF1a	Y2489L	2489	Y	L	-2.2	Neutral
	ORF1a	F2505K	2505	F	K	-2.481	Neutral
	ORF1a	S2517I	2517	S	I	0.104	Neutral
	ORF1a	N2526L	2526	N	L	-1.649	Neutral
	ORF1a	K2533L	2533	K	L	-1.71	Neutral
	ORF1a	G2534A	2534	G	A	-1.23	Neutral
	ORF1a	S2535F	2535	S	F	-1.548	Neutral
	ORF1a	P2537M	2537	P	M	-0.919	Neutral
	ORF1a	I2538V	2538	I	V	0.162	Neutral
	ORF1a	V2540Q	2540	V	Q	-1.739	Neutral
	ORF1a	I2541N	2541	I	N	-2.45	Neutral
	ORF1a	S2558C	2558	S	C	3.248	Neutral
	ORF1a	N2623Y	2623	N	Y	-1.522	Neutral
	ORF1a	V2629Q	2629	V	Q	-1.978	Neutral
	ORF1a	D2650N	2650	D	N	-1.339	Neutral
	ORF1a	V2652L	2652	V	L	-0.919	Neutral
	ORF1a	E2653N	2653	E	N	0.008	Neutral
	ORF1a	L2655A	2655	L	A	-0.487	Neutral
	ORF1a	A2710L	2710	A	L	-1.984	Neutral
	ORF1a	L2711M	2711	L	M	-0.533	Neutral
	ORF1a	N2714A	2714	N	A	-1.543	Neutral
	ORF1a	V2715Q	2715	V	Q	-1.855	Neutral
	ORF1a	M2719T	2719	M	T	-0.688	Neutral
	ORF1a	S2720L	2720	S	L	-1.888	Neutral
	ORF1a	R2726L	2726	R	L	-2.453	Neutral
	ORF1a	Q2728R	2728	Q	R	-0.993	Neutral
	ORF1a	Q2749A	2749	Q	A	0.051	Neutral
	ORF1a	V2750H	2750	V	H	0.058	Neutral
	ORF1a	V2751L	2751	V	L	-0.981	Neutral
	ORF1a	N2752R	2752	N	R	-2.127	Neutral
	ORF1a	Q2772L	2772	Q	L	0.124	Neutral
	ORF1a	K2775C	2775	K	C	-0.53	Neutral
	ORF1a	V2776S	2776	V	S	-1.486	Neutral
	ORF1a	T2777F	2777	T	F	0.304	Neutral
	ORF1a	V2779L	2779	V	L	0.173	Neutral
	ORF1a	F2780L	2780	F	L	-0.094	Neutral
	ORF1a	L2789S	2789	L	S	-0.514	Neutral
	ORF1a	T2791A	2791	T	A	-0.467	Neutral
	ORF1a	P2792A	2792	P	A	-1.503	Neutral
	ORF1a	V2793H	2793	V	H	-0.849	Neutral
	ORF1a	H2794L	2794	H	L	-1.125	Neutral
	ORF1a	V2795F	2795	V	F	0.409	Neutral
	ORF1a	H2799S	2799	H	S	0.612	Neutral
	ORF1a	T2800A	2800	T	A	-0.52	Neutral
	ORF1a	A2821L	2821	A	L	-1.16	Neutral
	ORF1a	S2822V	2822	S	V	-1.418	Neutral
	ORF1a	R2841N	2841	R	N	-1.03	Neutral
	ORF1a	G2842M	2842	G	M	0.206	Neutral
	ORF1a	G2843L	2843	G	L	-2.133	Neutral
	ORF1a	S2844I	2844	S	I	0.144	Neutral
	ORF1a	D2848G	2848	D	G	-0.851	Neutral
	ORF1a	K2849L	2849	K	L	-1.823	Neutral
	ORF1a	I2873V	2873	I	V	0.465	Neutral
	ORF1a	R2875V	2875	R	V	-0.273	Neutral
	ORF1a	T2877F	2877	T	F	0.579	Neutral
	ORF1a	N2878C	2878	N	C	-1.779	Neutral
	ORF1a	G2879I	2879	G	I	-2.217	Neutral
	ORF1a	D2880S	2880	D	S	0.382	Neutral
	ORF1a	F2881Y	2881	F	Y	-0.611	Neutral
	ORF1a	P2886V	2886	P	V	0.407	Neutral
	ORF1a	R2887Q	2887	R	Q	-0.048	Neutral
	ORF1a	V2888L	2888	V	L	-0.881	Neutral
	ORF1a	F2889V	2889	F	V	-2.051	Neutral
Lambda (Λ,λ)	ORF1a	K2589R	2589	K	R	-0.623	Neutral
	ORF1a	L1249F	1249	L	F	-0.132	Neutral
	ORF1a	T2174I	2174	T	I	-0.707	Neutral
	ORF1a	T1543I	1543	T	I	0.486	Neutral
	ORF1a	L1559I	1559	L	I	-0.081	Neutral

## Sheet: Table S8
All neutral and deleterious mutations for Delta and Omicron variant
Delta							Omicron (Selected Spike Mutations)
Gene	Mutation	Count	Mutation Score	Type			Gene	Mutation	Count	Mutation Score	Type
E	P71L	1	-4.972	Deleterious			S	A67V	1	-6.327	Deleterious
E	V58F	2	-4	Deleterious			S	A871H	13	-3.877	Deleterious
E	R61L	1	-2.8	Deleterious			S	A924Q	13	-4.673	Deleterious
M	I82T	1864	-3.853	Deleterious			S	A944R	16	-4.676	Deleterious
M	W55C	1	-12.869	Deleterious			S	C1236F	3	-4.061	Deleterious
M	I82S	1	-4.693	Deleterious			S	C1243F	3	-4.53	Deleterious
N	S194L	3	-4.272	Deleterious			S	C131A	10	-3.719	Deleterious
N	R195I	1	-3.993	Deleterious			S	C301L	2	-7.907	Deleterious
N	G99S	7	-3.861	Deleterious			S	C301R	3	-9.898	Deleterious
N	P162L	1	-3.655	Deleterious			S	C336V	3	-3.529	Deleterious
N	S180I	1	-3.465	Deleterious			S	C432F	3	-4.61	Deleterious
N	G164R	2	-3.394	Deleterious			S	C432L	14	-3.993	Deleterious
N	R203M	1868	-3.304	Deleterious			S	C538V	17	-8.361	Deleterious
N	S327L	22	-3.022	Deleterious			S	C738N	17	-11.192	Deleterious
N	D81H	1	-2.913	Deleterious			S	C851F	16	-10.159	Deleterious
N	A134V	2	-2.811	Deleterious			S	D290C	14	-3.316	Deleterious
N	S193I	1	-2.755	Deleterious			S	D398A	3	-4.173	Deleterious
N	P168S	1	-2.712	Deleterious			S	D614G	1	-3.569	Deleterious
N	P122L	1	-2.605	Deleterious			S	D737F	17	-7.942	Deleterious
N	K248N	2	-2.588	Deleterious			S	D775Q	16	-2.985	Deleterious
N	T265I	1	-2.574	Deleterious			S	D796Y	1	-3.154	Deleterious
N	A251V	2	-2.529	Deleterious			S	E298C	3	-5.126	Deleterious
ORF1a	W2713R	2	-11.632	Deleterious			S	E484A	1	-4.331	Deleterious
ORF1a	C2989K	2	-11.183	Deleterious			S	E918T	13	-3.969	Deleterious
ORF1a	C3279R	1	-11.179	Deleterious			S	G142D	1	-6.246	Deleterious
ORF1a	W4096L	1	-11.111	Deleterious			S	G339D	1	-4.966	Deleterious
ORF1a	H3435L	1	-10.248	Deleterious			S	G416L	3	-3.463	Deleterious
ORF1a	C4370F	1	-10.248	Deleterious			S	G446S	1	-4.384	Deleterious
ORF1a	W3481L	1	-10.121	Deleterious			S	G496S	1	-4.193	Deleterious
ORF1a	C2445S	2	-9.618	Deleterious			S	G550F	2	-7.804	Deleterious
ORF1a	C2851S	2	-9.319	Deleterious			S	G648A	16	-3.097	Deleterious
ORF1a	C2997V	2	-9.319	Deleterious			S	G648T	2	-3.926	Deleterious
ORF1a	G3795L	2	-9.316	Deleterious			S	G757Q	17	-5.009	Deleterious
ORF1a	G3809L	1	-9.316	Deleterious			S	G842C	16	-5.033	Deleterious
ORF1a	H3304M	1	-9.316	Deleterious			S	G880C	4	-3.378	Deleterious
ORF1a	G3372I	1	-9.316	Deleterious			S	G908T	4	-3.388	Deleterious
ORF1a	C3408L	1	-9.316	Deleterious			S	G946W	16	-3.078	Deleterious
ORF1a	G3409L	1	-9.316	Deleterious			S	H655Y	1	-3.548	Deleterious
ORF1a	G2995L	2	-9.295	Deleterious			S	I923W	13	-5.652	Deleterious
ORF1a	G3412L	2	-9.293	Deleterious			S	K417N	1	-4.678	Deleterious
ORF1a	F2834P	1	-9.293	Deleterious			S	K733S	5	-3.192	Deleterious
ORF1a	Y3250P	1	-9.217	Deleterious			S	K921S	13	-3.214	Deleterious
ORF1a	Y4013P	1	-9.216	Deleterious			S	L1203F	3	-3.324	Deleterious
ORF1a	Y4013G	1	-9.183	Deleterious			S	L212V	1	-5.964	Deleterious
ORF1a	P3642I	1	-9.042	Deleterious			S	L763W	17	-4.47	Deleterious
ORF1a	C2913H	2	-8.534	Deleterious			S	L767A	17	-4.232	Deleterious
ORF1a	G2987L	2	-8.531	Deleterious			S	L849Y	16	-4.178	Deleterious
ORF1a	C3867I	1	-8.416	Deleterious			S	L877W	4	-4.477	Deleterious
ORF1a	C2984A	2	-8.387	Deleterious			S	L916S	13	-5.615	Deleterious
ORF1a	Y3811A	1	-8.385	Deleterious			S	L981F	1	-5.491	Deleterious
ORF1a	P3272H	1	-8.385	Deleterious			S	N211I	1	-5.999	Deleterious
ORF1a	N3291F	1	-8.385	Deleterious			S	N360I	3	-3.877	Deleterious
ORF1a	G4244F	1	-8.385	Deleterious			S	N360L	13	-3.859	Deleterious
ORF1a	P3362R	1	-8.385	Deleterious			S	N370V	3	-2.926	Deleterious
ORF1a	C3408A	1	-8.385	Deleterious			S	N440K	1	-4.678	Deleterious
ORF1a	Y4229K	1	-8.382	Deleterious			S	N501Y	1	-3.81	Deleterious
ORF1a	Y2983A	2	-8.377	Deleterious			S	N532C	17	-3.07	Deleterious
ORF1a	G3265C	1	-8.366	Deleterious			S	N536A	17	-2.905	Deleterious
ORF1a	H3631F	1	-8.298	Deleterious			S	N679K	1	-3.35	Deleterious
ORF1a	F4230R	1	-8.251	Deleterious			S	N764K	1	-3.216	Deleterious
ORF1a	C2282Y	1	-8.161	Deleterious			S	N856K	1	-3.121	Deleterious
ORF1a	F3329R	1	-8.02	Deleterious			S	N914C	4	-3.981	Deleterious
ORF1a	G1723L	1	-7.981	Deleterious			S	N914Y	13	-3.605	Deleterious
ORF1a	F4034Q	1	-7.885	Deleterious			S	N919E	13	-5.609	Deleterious
ORF1a	F3948P	1	-7.783	Deleterious			S	N919W	4	-9.355	Deleterious
ORF1a	C2896Q	2	-7.764	Deleterious			S	N969K	1	-5.448	Deleterious
ORF1a	G3286L	1	-7.667	Deleterious			S	P1162L	3	-2.893	Deleterious
ORF1a	G2294L	2	-7.622	Deleterious			S	P681H	1	-3.24	Deleterious
ORF1a	G3521F	2	-7.594	Deleterious			S	P897C	13	-9.189	Deleterious
ORF1a	G3546C	2	-7.585	Deleterious			S	Q493R	1	-4.202	Deleterious
ORF1a	W3470A	1	-7.576	Deleterious			S	Q498R	1	-3.983	Deleterious
ORF1a	P3137H	1	-7.501	Deleterious			S	Q920C	17	-7.488	Deleterious
ORF1a	Y3211R	1	-7.488	Deleterious			S	Q949S	16	-4.673	Deleterious
ORF1a	Y3144D	1	-7.487	Deleterious			S	Q954H	1	-2.882	Deleterious
ORF1a	P2852A	2	-7.456	Deleterious			S	S1242I	3	-3.617	Deleterious
ORF1a	L3941G	2	-7.453	Deleterious			S	S371L	1	-4.815	Deleterious
ORF1a	G3372H	1	-7.453	Deleterious			S	S373P	1	-4.705	Deleterious
ORF1a	G3437Q	1	-7.453	Deleterious			S	S375F	1	-4.679	Deleterious
ORF1a	G3446K	1	-7.453	Deleterious			S	S477N	1	-4.363	Deleterious
ORF1a	D3450R	1	-7.453	Deleterious			S	S875F	4	-3.366	Deleterious
ORF1a	G3795T	1	-7.453	Deleterious			S	S939F	3	-3.094	Deleterious
ORF1a	K4000W	1	-7.453	Deleterious			S	S940F	3	-3.055	Deleterious
ORF1a	L4033G	1	-7.453	Deleterious			S	T478K	1	-4.35	Deleterious
ORF1a	G3437W	1	-7.453	Deleterious			S	T547I	7	-3.72	Deleterious
ORF1a	Y3472Q	1	-7.45	Deleterious			S	T547K	1	-3.65	Deleterious
ORF1a	P3252S	1	-7.448	Deleterious			S	T719I	9	-5.096	Deleterious
ORF1a	N2829A	1	-7.44	Deleterious			S	T912A	13	-3.177	Deleterious
ORF1a	G3265W	2	-7.439	Deleterious			S	T95I	1	-6.317	Deleterious
ORF1a	L2721D	1	-7.433	Deleterious			S	V1033A	3	-3.741	Deleterious
ORF1a	G2429K	1	-7.428	Deleterious			S	V289R	15	-3.476	Deleterious
ORF1a	K3630C	1	-7.383	Deleterious			S	V539Y	17	-2.945	Deleterious
ORF1a	Y3389A	1	-7.318	Deleterious			S	V911Y	4	-3.412	Deleterious
ORF1a	N3494A	2	-7.286	Deleterious			S	V915S	4	-5.448	Deleterious
ORF1a	G4255W	1	-7.246	Deleterious			S	W1102L	3	-5.89	Deleterious
ORF1a	F3366A	1	-7.235	Deleterious			S	W353R	13	-6.339	Deleterious
ORF1a	Y2897S	1	-7.22	Deleterious			S	W886N	13	-4.65	Deleterious
ORF1a	Y3211S	1	-7.187	Deleterious			S	Y505H	1	-3.736	Deleterious
ORF1a	G3787R	2	-7.186	Deleterious			S	Y756Q	17	-7.509	Deleterious
ORF1a	Y3226I	1	-7.156	Deleterious			S	Y837S	4	-6.451	Deleterious
ORF1a	P4125Q	1	-7.153	Deleterious			S	Y873C	13	-8.407	Deleterious
ORF1a	Y3793T	1	-7.151	Deleterious
ORF1a	D1727A	1	-7.097	Deleterious
ORF1a	Y3788S	1	-7.091	Deleterious
ORF1a	G3387F	1	-7.018	Deleterious
ORF1a	G3387Y	1	-6.985	Deleterious
ORF1a	Y3364D	1	-6.983	Deleterious
ORF1a	Y3954R	1	-6.951	Deleterious
ORF1a	D3439L	1	-6.943	Deleterious
ORF1a	Y2897N	2	-6.932	Deleterious
ORF1a	P2568S	1	-6.928	Deleterious
ORF1a	W1656M	2	-6.909	Deleterious
ORF1a	P2568A	2	-6.894	Deleterious
ORF1a	F3071A	2	-6.842	Deleterious
ORF1a	G4177V	2	-6.797	Deleterious
ORF1a	N3477L	1	-6.787	Deleterious
ORF1a	N4235I	1	-6.785	Deleterious
ORF1a	G3433L	1	-6.728	Deleterious
ORF1a	D2472L	2	-6.702	Deleterious
ORF1a	P2950S	1	-6.658	Deleterious
ORF1a	P4063E	1	-6.653	Deleterious
ORF1a	F3948Q	1	-6.651	Deleterious
ORF1a	K3982C	1	-6.586	Deleterious
ORF1a	Y2677K	2	-6.561	Deleterious
ORF1a	G3565E	2	-6.553	Deleterious
ORF1a	C2263W	1	-6.542	Deleterious
ORF1a	G2441Q	1	-6.541	Deleterious
ORF1a	E3277Y	1	-6.521	Deleterious
ORF1a	Q3859V	1	-6.521	Deleterious
ORF1a	R4239Y	1	-6.521	Deleterious
ORF1a	T3520F	1	-6.517	Deleterious
ORF1a	D4105A	1	-6.516	Deleterious
ORF1a	W3470L	1	-6.478	Deleterious
ORF1a	N2700C	1	-6.461	Deleterious
ORF1a	F4230V	1	-6.421	Deleterious
ORF1a	Q3263L	3	-6.41	Deleterious
ORF1a	N3396V	1	-6.285	Deleterious
ORF1a	K3843W	1	-6.267	Deleterious
ORF1a	Y3813T	1	-6.258	Deleterious
ORF1a	K3861V	1	-6.255	Deleterious
ORF1a	G1705T	2	-6.238	Deleterious
ORF1a	W240A	2	-6.237	Deleterious
ORF1a	F3493A	2	-6.213	Deleterious
ORF1a	D2687P	1	-6.199	Deleterious
ORF1a	F3639A	1	-6.196	Deleterious
ORF1a	Y3317A	2	-6.167	Deleterious
ORF1a	G2440T	1	-6.125	Deleterious
ORF1a	I4062Q	1	-6.124	Deleterious
ORF1a	H3327W	1	-6.106	Deleterious
ORF1a	F3948S	1	-6.086	Deleterious
ORF1a	V4242W	1	-6.055	Deleterious
ORF1a	I4098H	1	-6.007	Deleterious
ORF1a	P3952C	1	-5.969	Deleterious
ORF1a	E3819V	1	-5.926	Deleterious
ORF1a	I3853W	1	-5.893	Deleterious
ORF1a	D4103T	1	-5.888	Deleterious
ORF1a	P2483S	2	-5.876	Deleterious
ORF1a	N4046C	1	-5.851	Deleterious
ORF1a	G3541K	2	-5.836	Deleterious
ORF1a	G3072Y	1	-5.833	Deleterious
ORF1a	K3213G	3	-5.828	Deleterious
ORF1a	N2498L	1	-5.806	Deleterious
ORF1a	G3827I	1	-5.798	Deleterious
ORF1a	V3377H	1	-5.79	Deleterious
ORF1a	N2439T	1	-5.771	Deleterious
ORF1a	G2294H	1	-5.769	Deleterious
ORF1a	M3269N	2	-5.758	Deleterious
ORF1a	G4177Q	1	-5.756	Deleterious
ORF1a	F2602Q	1	-5.755	Deleterious
ORF1a	H3233A	3	-5.732	Deleterious
ORF1a	D3864K	1	-5.721	Deleterious
ORF1a	F3241S	3	-5.696	Deleterious
ORF1a	F3794A	1	-5.686	Deleterious
ORF1a	T2484K	2	-5.671	Deleterious
ORF1a	H2399N	1	-5.615	Deleterious
ORF1a	K3632C	1	-5.608	Deleterious
ORF1a	G3274H	1	-5.598	Deleterious
ORF1a	C326Q	1	-5.598	Deleterious
ORF1a	Q3859A	1	-5.59	Deleterious
ORF1a	N3985K	1	-5.59	Deleterious
ORF1a	L3290S	1	-5.59	Deleterious
ORF1a	V3855Q	1	-5.59	Deleterious
ORF1a	N3985T	1	-5.59	Deleterious
ORF1a	M4012A	1	-5.59	Deleterious
ORF1a	L4252S	1	-5.59	Deleterious
ORF1a	G3846S	1	-5.59	Deleterious
ORF1a	G3292N	1	-5.588	Deleterious
ORF1a	K3866H	2	-5.579	Deleterious
ORF1a	Y3788L	2	-5.572	Deleterious
ORF1a	C3792S	1	-5.566	Deleterious
ORF1a	G2941M	2	-5.554	Deleterious
ORF1a	K3854W	1	-5.539	Deleterious
ORF1a	N2847I	2	-5.536	Deleterious
ORF1a	S3410L	1	-5.523	Deleterious
ORF1a	Q3942A	1	-5.503	Deleterious
ORF1a	R4017A	1	-5.49	Deleterious
ORF1a	I2729N	1	-5.476	Deleterious
ORF1a	F3797D	1	-5.456	Deleterious
ORF1a	M3823S	1	-5.456	Deleterious
ORF1a	Y3783I	1	-5.453	Deleterious
ORF1a	P4211S	1	-5.432	Deleterious
ORF1a	E2468L	2	-5.428	Deleterious
ORF1a	F2718T	2	-5.428	Deleterious
ORF1a	S2722Y	2	-5.404	Deleterious
ORF1a	V3388H	1	-5.393	Deleterious
ORF1a	I3944G	1	-5.39	Deleterious
ORF1a	Q4253T	1	-5.39	Deleterious
ORF1a	V2427S	1	-5.338	Deleterious
ORF1a	E4002I	1	-5.325	Deleterious
ORF1a	V3566K	2	-5.323	Deleterious
ORF1a	F3172K	1	-5.291	Deleterious
ORF1a	G3787A	1	-5.29	Deleterious
ORF1a	Y1675Q	2	-5.285	Deleterious
ORF1a	D2296A	2	-5.281	Deleterious
ORF1a	A4183Y	1	-5.235	Deleterious
ORF1a	F2434N	1	-5.226	Deleterious
ORF1a	V4181G	1	-5.224	Deleterious
ORF1a	Y3074E	2	-5.221	Deleterious
ORF1a	K4226C	1	-5.201	Deleterious
ORF1a	I2712R	2	-5.187	Deleterious
ORF1a	D2717V	2	-5.186	Deleterious
ORF1a	W3139F	1	-5.186	Deleterious
ORF1a	Q4015C	1	-5.122	Deleterious
ORF1a	T3464G	2	-5.121	Deleterious
ORF1a	N2671R	1	-5.102	Deleterious
ORF1a	S3885F	3	-5.09	Deleterious
ORF1a	E2681L	2	-5.073	Deleterious
ORF1a	R3802C	2	-5.069	Deleterious
ORF1a	T4249K	1	-5.063	Deleterious
ORF1a	W3155K	1	-5.057	Deleterious
ORF1a	R2417C	2	-5.056	Deleterious
ORF1a	I3944N	1	-5.056	Deleterious
ORF1a	D3247T	3	-5.023	Deleterious
ORF1a	D4020G	2	-5.021	Deleterious
ORF1a	W331A	1	-5.006	Deleterious
ORF1a	Y3109L	1	-4.999	Deleterious
ORF1a	D3812I	1	-4.998	Deleterious
ORF1a	N3328Y	1	-4.998	Deleterious
ORF1a	F825K	1	-4.988	Deleterious
ORF1a	N2708V	2	-4.984	Deleterious
ORF1a	C2691Y	1	-4.98	Deleterious
ORF1a	F1710V	1	-4.979	Deleterious
ORF1a	G1615M	2	-4.946	Deleterious
ORF1a	F3635L	1	-4.934	Deleterious
ORF1a	Y2561V	1	-4.903	Deleterious
ORF1a	G2689C	1	-4.89	Deleterious
ORF1a	G3521A	1	-4.863	Deleterious
ORF1a	I3341W	1	-4.846	Deleterious
ORF1a	K4021L	1	-4.827	Deleterious
ORF1a	D2819Y	1	-4.822	Deleterious
ORF1a	Y4172V	2	-4.818	Deleterious
ORF1a	T2463A	1	-4.809	Deleterious
ORF1a	W331K	1	-4.805	Deleterious
ORF1a	D3240L	3	-4.796	Deleterious
ORF1a	Y3111C	1	-4.769	Deleterious
ORF1a	R3542C	2	-4.767	Deleterious
ORF1a	Q3452F	2	-4.758	Deleterious
ORF1a	G4222T	1	-4.735	Deleterious
ORF1a	E3073L	2	-4.731	Deleterious
ORF1a	P3359H	1	-4.716	Deleterious
ORF1a	G3245V	1	-4.712	Deleterious
ORF1a	T2920R	1	-4.7	Deleterious
ORF1a	G2284V	1	-4.699	Deleterious
ORF1a	Y2270E	1	-4.697	Deleterious
ORF1a	Y3109I	2	-4.678	Deleterious
ORF1a	F2718H	1	-4.666	Deleterious
ORF1a	S3946L	3	-4.663	Deleterious
ORF1a	I4049E	1	-4.662	Deleterious
ORF1a	V3388E	1	-4.66	Deleterious
ORF1a	A3237L	1	-4.659	Deleterious
ORF1a	L3876T	2	-4.658	Deleterious
ORF1a	L3350A	2	-4.658	Deleterious
ORF1a	Y3445H	1	-4.658	Deleterious
ORF1a	N3358S	1	-4.658	Deleterious
ORF1a	A3960M	1	-4.646	Deleterious
ORF1a	V4109G	2	-4.629	Deleterious
ORF1a	N3937A	1	-4.598	Deleterious
ORF1a	F3241I	1	-4.597	Deleterious
ORF1a	V2914Q	2	-4.596	Deleterious
ORF1a	R4038T	1	-4.593	Deleterious
ORF1a	K4039T	1	-4.589	Deleterious
ORF1a	G1726Q	1	-4.575	Deleterious
ORF1a	E2940L	2	-4.558	Deleterious
ORF1a	S3410R	1	-4.558	Deleterious
ORF1a	R4017N	1	-4.558	Deleterious
ORF1a	V2703S	1	-4.552	Deleterious
ORF1a	Y2504M	2	-4.532	Deleterious
ORF1a	M4032R	1	-4.526	Deleterious
ORF1a	R4022Y	1	-4.52	Deleterious
ORF1a	T3857L	1	-4.52	Deleterious
ORF1a	N2672S	1	-4.509	Deleterious
ORF1a	P3952T	1	-4.5	Deleterious
ORF1a	D4282G	1	-4.5	Deleterious
ORF1a	C3792L	2	-4.499	Deleterious
ORF1a	T2898W	1	-4.495	Deleterious
ORF1a	L3262H	3	-4.482	Deleterious
ORF1a	P3371Q	1	-4.481	Deleterious
ORF1a	A3497P	2	-4.48	Deleterious
ORF1a	F3448L	1	-4.457	Deleterious
ORF1a	L3471C	1	-4.455	Deleterious
ORF1a	Y2301L	2	-4.447	Deleterious
ORF1a	R2420N	2	-4.442	Deleterious
ORF1a	V2976N	1	-4.439	Deleterious
ORF1a	W3600C	1	-4.436	Deleterious
ORF1a	I3369H	1	-4.435	Deleterious
ORF1a	V2914S	1	-4.429	Deleterious
ORF1a	M3345T	2	-4.422	Deleterious
ORF1a	S2722M	1	-4.409	Deleterious
ORF1a	T4249I	1	-4.405	Deleterious
ORF1a	P1803L	1	-4.399	Deleterious
ORF1a	G2509L	1	-4.394	Deleterious
ORF1a	R3821D	1	-4.388	Deleterious
ORF1a	F3957A	1	-4.366	Deleterious
ORF1a	A3229E	1	-4.36	Deleterious
ORF1a	A4016I	1	-4.358	Deleterious
ORF1a	F3794L	2	-4.356	Deleterious
ORF1a	I4205R	1	-4.342	Deleterious
ORF1a	Q1684S	2	-4.34	Deleterious
ORF1a	Q2563H	1	-4.335	Deleterious
ORF1a	Y1699L	2	-4.323	Deleterious
ORF1a	G1456L	1	-4.322	Deleterious
ORF1a	R3227L	1	-4.321	Deleterious
ORF1a	F3444Q	1	-4.32	Deleterious
ORF1a	G2499H	1	-4.305	Deleterious
ORF1a	D3812Y	1	-4.304	Deleterious
ORF1a	N3651G	1	-4.283	Deleterious
ORF1a	V4128G	1	-4.27	Deleterious
ORF1a	I3306S	2	-4.243	Deleterious
ORF1a	I3145N	1	-4.242	Deleterious
ORF1a	G2294D	1	-4.229	Deleterious
ORF1a	D3009I	2	-4.227	Deleterious
ORF1a	A3474L	1	-4.225	Deleterious
ORF1a	Q4253H	1	-4.225	Deleterious
ORF1a	R2974I	1	-4.222	Deleterious
ORF1a	D1885I	1	-4.211	Deleterious
ORF1a	L3193A	2	-4.209	Deleterious
ORF1a	P1147F	1	-4.194	Deleterious
ORF1a	I2854E	2	-4.193	Deleterious
ORF1a	A3474M	1	-4.191	Deleterious
ORF1a	R2974G	1	-4.187	Deleterious
ORF1a	Q2563N	2	-4.168	Deleterious
ORF1a	D3247Q	1	-4.165	Deleterious
ORF1a	V3858Y	1	-4.147	Deleterious
ORF1a	G3169L	2	-4.142	Deleterious
ORF1a	P3359L	1	-4.139	Deleterious
ORF1a	F2444M	2	-4.129	Deleterious
ORF1a	A3235Q	3	-4.126	Deleterious
ORF1a	L4246S	1	-4.126	Deleterious
ORF1a	A3473L	1	-4.125	Deleterious
ORF1a	A2557Q	1	-4.118	Deleterious
ORF1a	P3952S	1	-4.106	Deleterious
ORF1a	D3936L	1	-4.097	Deleterious
ORF1a	L2688W	1	-4.076	Deleterious
ORF1a	D3240V	1	-4.063	Deleterious
ORF1a	Y4171A	2	-4.059	Deleterious
ORF1a	E3882Y	1	-4.055	Deleterious
ORF1a	W3155F	2	-4.053	Deleterious
ORF1a	V3056N	2	-4.044	Deleterious
ORF1a	V3248N	3	-4.041	Deleterious
ORF1a	S2911L	2	-4.041	Deleterious
ORF1a	L3828A	1	-4.039	Deleterious
ORF1a	D2296S	1	-4.027	Deleterious
ORF1a	S3244L	1	-4.002	Deleterious
ORF1a	L3873S	2	-3.998	Deleterious
ORF1a	L2853Q	2	-3.996	Deleterious
ORF1a	L2576T	1	-3.996	Deleterious
ORF1a	L3238C	3	-3.993	Deleterious
ORF1a	F2444L	1	-3.985	Deleterious
ORF1a	L3930K	1	-3.965	Deleterious
ORF1a	A4044W	1	-3.963	Deleterious
ORF1a	T2898L	2	-3.94	Deleterious
ORF1a	V2753K	1	-3.939	Deleterious
ORF1a	L2948T	2	-3.929	Deleterious
ORF1a	H1838V	2	-3.927	Deleterious
ORF1a	Y4227H	1	-3.925	Deleterious
ORF1a	L4243A	1	-3.925	Deleterious
ORF1a	L3879S	2	-3.923	Deleterious
ORF1a	R4132Y	2	-3.92	Deleterious
ORF1a	N4173C	2	-3.919	Deleterious
ORF1a	F2598N	1	-3.912	Deleterious
ORF1a	G4157L	1	-3.91	Deleterious
ORF1a	T4304I	1	-3.895	Deleterious
ORF1a	D1603L	2	-3.893	Deleterious
ORF1a	E2422L	1	-3.89	Deleterious
ORF1a	L3490H	1	-3.882	Deleterious
ORF1a	L3715D	1	-3.881	Deleterious
ORF1a	A2438Q	1	-3.875	Deleterious
ORF1a	E4113A	2	-3.874	Deleterious
ORF1a	Q3346F	1	-3.87	Deleterious
ORF1a	H3233Q	1	-3.867	Deleterious
ORF1a	P1609H	2	-3.859	Deleterious
ORF1a	E3188C	2	-3.858	Deleterious
ORF1a	A2856W	2	-3.839	Deleterious
ORF1a	F2827A	1	-3.837	Deleterious
ORF1a	S2556L	1	-3.835	Deleterious
ORF1a	T2920A	2	-3.833	Deleterious
ORF1a	I3898T	2	-3.828	Deleterious
ORF1a	I2426A	1	-3.827	Deleterious
ORF1a	R4132L	1	-3.822	Deleterious
ORF1a	T3543F	2	-3.796	Deleterious
ORF1a	K822L	1	-3.795	Deleterious
ORF1a	V3467Y	1	-3.793	Deleterious
ORF1a	A3518L	1	-3.776	Deleterious
ORF1a	C3423P	1	-3.773	Deleterious
ORF1a	V2975N	1	-3.765	Deleterious
ORF1a	I3779S	1	-3.759	Deleterious
ORF1a	L4149Y	1	-3.754	Deleterious
ORF1a	G3274A	1	-3.735	Deleterious
ORF1a	S3884L	1	-3.731	Deleterious
ORF1a	M4012V	1	-3.726	Deleterious
ORF1a	Y3811F	1	-3.726	Deleterious
ORF1a	E3277K	1	-3.726	Deleterious
ORF1a	V3305T	1	-3.726	Deleterious
ORF1a	D3903N	1	-3.725	Deleterious
ORF1a	Y3472F	1	-3.725	Deleterious
ORF1a	V3865S	1	-3.722	Deleterious
ORF1a	C2423Q	1	-3.716	Deleterious
ORF1a	D2717Q	1	-3.713	Deleterious
ORF1a	P3371S	27	-3.712	Deleterious
ORF1a	V2559A	1	-3.706	Deleterious
ORF1a	L4234S	1	-3.703	Deleterious
ORF1a	G327L	1	-3.703	Deleterious
ORF1a	F2838A	1	-3.701	Deleterious
ORF1a	A2917F	1	-3.689	Deleterious
ORF1a	T2978A	1	-3.667	Deleterious
ORF1a	Q3370C	1	-3.662	Deleterious
ORF1a	M3862R	1	-3.66	Deleterious
ORF1a	V3871T	2	-3.652	Deleterious
ORF1a	C857R	2	-3.64	Deleterious
ORF1a	L2218D	1	-3.626	Deleterious
ORF1a	G2971P	2	-3.621	Deleterious
ORF1a	D2467C	1	-3.601	Deleterious
ORF1a	K3365F	1	-3.601	Deleterious
ORF1a	Y2353T	1	-3.595	Deleterious
ORF1a	D2525I	2	-3.593	Deleterious
ORF1a	F3482L	1	-3.593	Deleterious
ORF1a	A2557L	2	-3.592	Deleterious
ORF1a	K2830H	1	-3.592	Deleterious
ORF1a	A3497V	2	-3.588	Deleterious
ORF1a	I4061Q	1	-3.567	Deleterious
ORF1a	L3919A	1	-3.563	Deleterious
ORF1a	A2732D	3	-3.562	Deleterious
ORF1a	E3882G	2	-3.555	Deleterious
ORF1a	G1152Y	1	-3.555	Deleterious
ORF1a	N4236I	1	-3.555	Deleterious
ORF1a	I3306A	1	-3.533	Deleterious
ORF1a	G818T	1	-3.527	Deleterious
ORF1a	P3385V	1	-3.52	Deleterious
ORF1a	A3054R	2	-3.513	Deleterious
ORF1a	D4200M	1	-3.512	Deleterious
ORF1a	P3830M	1	-3.479	Deleterious
ORF1a	M2683D	1	-3.474	Deleterious
ORF1a	A1712L	1	-3.473	Deleterious
ORF1a	N2937L	2	-3.463	Deleterious
ORF1a	V4250A	1	-3.46	Deleterious
ORF1a	I3944Y	1	-3.46	Deleterious
ORF1a	T2632Y	1	-3.459	Deleterious
ORF1a	S2297F	1	-3.452	Deleterious
ORF1a	I3140S	1	-3.449	Deleterious
ORF1a	S2947C	2	-3.442	Deleterious
ORF1a	G780L	2	-3.434	Deleterious
ORF1a	T4031I	2	-3.432	Deleterious
ORF1a	P1989L	2	-3.427	Deleterious
ORF1a	A4016G	1	-3.426	Deleterious
ORF1a	D1742W	1	-3.423	Deleterious
ORF1a	I3047W	2	-3.42	Deleterious
ORF1a	F1804S	1	-3.419	Deleterious
ORF1a	N2682V	2	-3.415	Deleterious
ORF1a	N2847H	2	-3.396	Deleterious
ORF1a	G407L	1	-3.396	Deleterious
ORF1a	S3874F	2	-3.395	Deleterious
ORF1a	P2899C	1	-3.394	Deleterious
ORF1a	W1992S	1	-3.393	Deleterious
ORF1a	S4186D	1	-3.392	Deleterious
ORF1a	W3128M	2	-3.388	Deleterious
ORF1a	K2555L	1	-3.381	Deleterious
ORF1a	K3162G	2	-3.379	Deleterious
ORF1a	L3641C	1	-3.379	Deleterious
ORF1a	V3560R	1	-3.373	Deleterious
ORF1a	C3307F	1	-3.367	Deleterious
ORF1a	T3432I	1	-3.362	Deleterious
ORF1a	D2662A	1	-3.362	Deleterious
ORF1a	Y3011T	2	-3.359	Deleterious
ORF1a	G3169A	1	-3.348	Deleterious
ORF1a	Y3111L	2	-3.339	Deleterious
ORF1a	N2937I	1	-3.338	Deleterious
ORF1a	Y3502T	2	-3.328	Deleterious
ORF1a	Q3562K	2	-3.324	Deleterious
ORF1a	G4178I	2	-3.313	Deleterious
ORF1a	A3945N	1	-3.307	Deleterious
ORF1a	T2425A	1	-3.3	Deleterious
ORF1a	D2835A	1	-3.297	Deleterious
ORF1a	P1147I	1	-3.296	Deleterious
ORF1a	P2376L	2	-3.294	Deleterious
ORF1a	D589W	2	-3.272	Deleterious
ORF1a	K3363T	1	-3.267	Deleterious
ORF1a	P4223H	1	-3.265	Deleterious
ORF1a	V3354A	1	-3.262	Deleterious
ORF1a	Y3719I	2	-3.252	Deleterious
ORF1a	R2432M	1	-3.252	Deleterious
ORF1a	V1887W	1	-3.24	Deleterious
ORF1a	R3802H	1	-3.239	Deleterious
ORF1a	D4117F	1	-3.235	Deleterious
ORF1a	C3307K	2	-3.233	Deleterious
ORF1a	A4248P	1	-3.233	Deleterious
ORF1a	L2503C	1	-3.233	Deleterious
ORF1a	D3240A	2	-3.231	Deleterious
ORF1a	K3981L	1	-3.222	Deleterious
ORF1a	L3781S	1	-3.211	Deleterious
ORF1a	I3476A	1	-3.211	Deleterious
ORF1a	Y3111I	1	-3.205	Deleterious
ORF1a	I3146N	1	-3.202	Deleterious
ORF1a	G1790R	1	-3.2	Deleterious
ORF1a	A3270G	2	-3.197	Deleterious
ORF1a	L4246C	1	-3.195	Deleterious
ORF1a	L3338F	2	-3.193	Deleterious
ORF1a	F3157Q	2	-3.192	Deleterious
ORF1a	A3230Q	1	-3.189	Deleterious
ORF1a	T3857N	1	-3.187	Deleterious
ORF1a	I4114F	2	-3.186	Deleterious
ORF1a	P425A	2	-3.181	Deleterious
ORF1a	L2298F	1	-3.177	Deleterious
ORF1a	D335I	1	-3.168	Deleterious
ORF1a	N3007L	2	-3.16	Deleterious
ORF1a	P2195E	2	-3.152	Deleterious
ORF1a	Q2567Y	2	-3.152	Deleterious
ORF1a	G1946C	1	-3.147	Deleterious
ORF1a	D335V	2	-3.139	Deleterious
ORF1a	V3411C	1	-3.134	Deleterious
ORF1a	M2590C	1	-3.128	Deleterious
ORF1a	D2668I	1	-3.128	Deleterious
ORF1a	L3806Q	1	-3.123	Deleterious
ORF1a	M2565Y	2	-3.122	Deleterious
ORF1a	I3618Q	1	-3.12	Deleterious
ORF1a	R4387C	2	-3.119	Deleterious
ORF1a	A3209V	990	-3.113	Deleterious
ORF1a	E2723V	2	-3.107	Deleterious
ORF1a	S2695C	1	-3.101	Deleterious
ORF1a	V3912K	1	-3.095	Deleterious
ORF1a	N1037L	2	-3.08	Deleterious
ORF1a	L3352F	1	-3.06	Deleterious
ORF1a	T1454C	1	-3.058	Deleterious
ORF1a	Q4011L	1	-3.056	Deleterious
ORF1a	I2692A	1	-3.054	Deleterious
ORF1a	Y2845L	4	-3.043	Deleterious
ORF1a	A3943R	1	-3.03	Deleterious
ORF1a	G1451L	1	-3.03	Deleterious
ORF1a	T3374L	1	-3.028	Deleterious
ORF1a	F2173C	2	-3.02	Deleterious
ORF1a	T2823L	2	-3.019	Deleterious
ORF1a	S3517F	1	-3.019	Deleterious
ORF1a	Y1882Q	2	-3.004	Deleterious
ORF1a	K2446M	2	-2.998	Deleterious
ORF1a	D1554L	1	-2.998	Deleterious
ORF1a	S3946G	1	-2.997	Deleterious
ORF1a	T3807A	1	-2.991	Deleterious
ORF1a	G2443F	2	-2.987	Deleterious
ORF1a	E3909S	1	-2.984	Deleterious
ORF1a	V2491A	6	-2.981	Deleterious
ORF1a	T2823I	1	-2.979	Deleterious
ORF1a	A3943P	1	-2.963	Deleterious
ORF1a	P1989A	1	-2.962	Deleterious
ORF1a	N1709L	1	-2.929	Deleterious
ORF1a	Q3370L	1	-2.928	Deleterious
ORF1a	G3724C	1	-2.918	Deleterious
ORF1a	S2720F	1	-2.915	Deleterious
ORF1a	D2592G	1	-2.913	Deleterious
ORF1a	V3810S	1	-2.901	Deleterious
ORF1a	G334I	1	-2.899	Deleterious
ORF1a	Q3818Y	1	-2.895	Deleterious
ORF1a	Q3282L	1	-2.894	Deleterious
ORF1a	M3652D	1	-2.889	Deleterious
ORF1a	C3348F	2	-2.882	Deleterious
ORF1a	L3754G	1	-2.882	Deleterious
ORF1a	S2942L	1	-2.882	Deleterious
ORF1a	M2590R	2	-2.876	Deleterious
ORF1a	N3008Q	2	-2.874	Deleterious
ORF1a	N4060C	1	-2.867	Deleterious
ORF1a	D4043R	1	-2.863	Deleterious
ORF1a	R3805C	1	-2.855	Deleterious
ORF1a	V3130F	2	-2.845	Deleterious
ORF1a	F3568N	2	-2.842	Deleterious
ORF1a	T1958Y	1	-2.838	Deleterious
ORF1a	D2819Q	2	-2.834	Deleterious
ORF1a	P1622R	2	-2.831	Deleterious
ORF1a	C4163L	1	-2.831	Deleterious
ORF1a	T2898A	1	-2.829	Deleterious
ORF1a	T3791Y	1	-2.821	Deleterious
ORF1a	T3489Y	1	-2.82	Deleterious
ORF1a	D264W	2	-2.804	Deleterious
ORF1a	L1748D	2	-2.801	Deleterious
ORF1a	F3156P	2	-2.799	Deleterious
ORF1a	A3924F	1	-2.799	Deleterious
ORF1a	A3907T	2	-2.798	Deleterious
ORF1a	H2659Y	4	-2.797	Deleterious
ORF1a	G1982T	2	-2.796	Deleterious
ORF1a	W2769C	1	-2.796	Deleterious
ORF1a	L3290V	1	-2.795	Deleterious
ORF1a	M4036L	1	-2.795	Deleterious
ORF1a	A3237S	3	-2.794	Deleterious
ORF1a	S3816A	1	-2.793	Deleterious
ORF1a	G345D	1	-2.793	Deleterious
ORF1a	V3870L	2	-2.792	Deleterious
ORF1a	K3866R	1	-2.789	Deleterious
ORF1a	P1609S	1	-2.78	Deleterious
ORF1a	T1605M	2	-2.777	Deleterious
ORF1a	V2973S	1	-2.777	Deleterious
ORF1a	T3284I	2	-2.764	Deleterious
ORF1a	A4094H	1	-2.762	Deleterious
ORF1a	M3862A	1	-2.761	Deleterious
ORF1a	L3584H	1	-2.754	Deleterious
ORF1a	G1100V	1	-2.753	Deleterious
ORF1a	K3353A	1	-2.75	Deleterious
ORF1a	T2648I	9	-2.747	Deleterious
ORF1a	F3167L	1	-2.743	Deleterious
ORF1a	R3938W	1	-2.742	Deleterious
ORF1a	G179E	1	-2.739	Deleterious
ORF1a	K3910A	1	-2.71	Deleterious
ORF1a	S2706I	1	-2.71	Deleterious
ORF1a	A3945K	1	-2.703	Deleterious
ORF1a	P1213L	4	-2.702	Deleterious
ORF1a	V1768H	2	-2.701	Deleterious
ORF1a	Y1868Q	1	-2.693	Deleterious
ORF1a	L3879F	1	-2.693	Deleterious
ORF1a	R3164L	3	-2.692	Deleterious
ORF1a	K2610L	2	-2.682	Deleterious
ORF1a	F2025K	1	-2.671	Deleterious
ORF1a	C506H	1	-2.67	Deleterious
ORF1a	K3979L	1	-2.667	Deleterious
ORF1a	T3117I	1	-2.666	Deleterious
ORF1a	T2936L	2	-2.665	Deleterious
ORF1a	T2648G	2	-2.664	Deleterious
ORF1a	Y1906S	1	-2.659	Deleterious
ORF1a	V3053Y	2	-2.656	Deleterious
ORF1a	C1711K	1	-2.653	Deleterious
ORF1a	G4233A	1	-2.652	Deleterious
ORF1a	W423L	2	-2.65	Deleterious
ORF1a	D2824Q	2	-2.648	Deleterious
ORF1a	V823A	1	-2.641	Deleterious
ORF1a	I3142K	1	-2.632	Deleterious
ORF1a	G4157T	2	-2.631	Deleterious
ORF1a	T3905F	1	-2.626	Deleterious
ORF1a	N3484L	1	-2.626	Deleterious
ORF1a	T4292I	1	-2.625	Deleterious
ORF1a	Q4100I	1	-2.617	Deleterious
ORF1a	V2436L	1	-2.615	Deleterious
ORF1a	G105V	1	-2.606	Deleterious
ORF1a	G358K	1	-2.603	Deleterious
ORF1a	F3797W	2	-2.598	Deleterious
ORF1a	K1655L	2	-2.597	Deleterious
ORF1a	A2732C	1	-2.595	Deleterious
ORF1a	A3469S	1	-2.595	Deleterious
ORF1a	H2502A	1	-2.594	Deleterious
ORF1a	V3349G	1	-2.594	Deleterious
ORF1a	L3531C	1	-2.593	Deleterious
ORF1a	S3913I	1	-2.593	Deleterious
ORF1a	D1849T	1	-2.592	Deleterious
ORF1a	P109H	1	-2.581	Deleterious
ORF1a	C2210E	1	-2.578	Deleterious
ORF1a	G1850Y	1	-2.573	Deleterious
ORF1a	Y2245A	2	-2.568	Deleterious
ORF1a	S2900L	1	-2.567	Deleterious
ORF1a	P271Q	2	-2.565	Deleterious
ORF1a	A3956L	1	-2.565	Deleterious
ORF1a	N3937S	1	-2.565	Deleterious
ORF1a	K1855I	1	-2.557	Deleterious
ORF1a	W2232R	1	-2.554	Deleterious
ORF1a	F406P	1	-2.549	Deleterious
ORF1a	F4196T	1	-2.549	Deleterious
ORF1a	D1481C	1	-2.548	Deleterious
ORF1a	L3468Y	1	-2.548	Deleterious
ORF1a	H2883E	2	-2.542	Deleterious
ORF1a	P3315R	2	-2.54	Deleterious
ORF1a	N2111V	2	-2.539	Deleterious
ORF1a	Q2724V	2	-2.533	Deleterious
ORF1a	M3627H	1	-2.533	Deleterious
ORF1a	G2843Q	1	-2.532	Deleterious
ORF1a	T4083G	1	-2.53	Deleterious
ORF1a	A4247H	1	-2.53	Deleterious
ORF1a	Q3777F	1	-2.529	Deleterious
ORF1a	V3475F	1	-2.527	Deleterious
ORF1a	V3276L	1	-2.526	Deleterious
ORF1a	V2580S	1	-2.517	Deleterious
ORF1a	S3530Y	1	-2.516	Deleterious
ORF1a	R3267A	2	-2.515	Deleterious
ORF1a	Y3744L	1	-2.514	Deleterious
ORF1a	M3498C	2	-2.511	Deleterious
ORF1a	D2824L	2	-2.511	Deleterious
ORF1a	T3868S	1	-2.503	Deleterious
ORF1b	H962I	2	-10.315	Deleterious
ORF1b	C928W	1	-10.315	Deleterious
ORF1b	C942F	1	-10.311	Deleterious
ORF1b	C939F	1	-10.263	Deleterious
ORF1b	G670L	2	-9.667	Deleterious
ORF1b	G674I	2	-9.667	Deleterious
ORF1b	G550L	1	-9.667	Deleterious
ORF1b	P618I	1	-9.667	Deleterious
ORF1b	Y916G	1	-9.663	Deleterious
ORF1b	Y822G	1	-9.663	Deleterious
ORF1b	P1000L	1807	-9.378	Deleterious
ORF1b	D675V	2	-8.7	Deleterious
ORF1b	N694F	2	-8.7	Deleterious
ORF1b	Y537A	1	-8.7	Deleterious
ORF1b	Y665A	1	-8.7	Deleterious
ORF1b	D456I	1	-8.4	Deleterious
ORF1b	G1638C	1	-8.397	Deleterious
ORF1b	G1772V	1	-8.311	Deleterious
ORF1b	G328C	1	-8.3	Deleterious
ORF1b	Y737T	2	-8.229	Deleterious
ORF1b	Y819A	1	-8.167	Deleterious
ORF1b	G2436C	2	-8.138	Deleterious
ORF1b	N619I	1	-8.043	Deleterious
ORF1b	G662L	1	-8.033	Deleterious
ORF1b	D729Y	2	-7.907	Deleterious
ORF1b	Y1759C	1	-7.875	Deleterious
ORF1b	G669Q	2	-7.733	Deleterious
ORF1b	Y719I	2	-7.733	Deleterious
ORF1b	N488M	1	-7.733	Deleterious
ORF1b	R544V	1	-7.733	Deleterious
ORF1b	I580G	1	-7.733	Deleterious
ORF1b	G581T	1	-7.733	Deleterious
ORF1b	R622V	1	-7.733	Deleterious
ORF1b	E793L	2	-7.731	Deleterious
ORF1b	P821A	1	-7.731	Deleterious
ORF1b	Q923F	1	-7.731	Deleterious
ORF1b	P528S	2	-7.73	Deleterious
ORF1b	Y971L	2	-7.502	Deleterious
ORF1b	G940T	1	-7.502	Deleterious
ORF1b	P1821S	1	-7.464	Deleterious
ORF1b	R1687C	6	-7.448	Deleterious
ORF1b	D295Y	1	-7.419	Deleterious
ORF1b	D842A	1	-7.396	Deleterious
ORF1b	P218L	5	-7.374	Deleterious
ORF1b	P970C	2	-7.278	Deleterious
ORF1b	H743S	2	-7.233	Deleterious
ORF1b	M617G	1	-7.095	Deleterious
ORF1b	D955C	2	-7.072	Deleterious
ORF1b	R849L	1	-6.764	Deleterious
ORF1b	E848Y	1	-6.752	Deleterious
ORF1b	E848M	1	-6.752	Deleterious
ORF1b	C13F	12	-6.738	Deleterious
ORF1b	T556F	1	-6.633	Deleterious
ORF1b	Y739T	2	-6.6	Deleterious
ORF1b	P1427L	28	-6.599	Deleterious
ORF1b	R944L	2	-6.564	Deleterious
ORF1b	V851R	1	-6.498	Deleterious
ORF1b	V851H	1	-6.498	Deleterious
ORF1b	P452S	2	-6.448	Deleterious
ORF1b	Y894A	1	-6.4	Deleterious
ORF1b	V929G	1	-6.394	Deleterious
ORF1b	Y987L	2	-6.353	Deleterious
ORF1b	L718E	2	-6.33	Deleterious
ORF1b	P1005S	1	-6.302	Deleterious
ORF1b	E465L	1	-6.224	Deleterious
ORF1b	P452T	1	-6.152	Deleterious
ORF1b	F420R	1	-6.082	Deleterious
ORF1b	P2256S	2	-6.074	Deleterious
ORF1b	P2434S	1	-5.872	Deleterious
ORF1b	Q715V	2	-5.833	Deleterious
ORF1b	T671L	2	-5.8	Deleterious
ORF1b	S673L	2	-5.8	Deleterious
ORF1b	K667M	1	-5.8	Deleterious
ORF1b	A493N	1	-5.8	Deleterious
ORF1b	K542P	1	-5.8	Deleterious
ORF1b	T558K	1	-5.8	Deleterious
ORF1b	Q652T	1	-5.8	Deleterious
ORF1b	L654S	1	-5.8	Deleterious
ORF1b	A854N	1	-5.798	Deleterious
ORF1b	G661V	1	-5.776	Deleterious
ORF1b	L621N	1	-5.77	Deleterious
ORF1b	D599W	1	-5.758	Deleterious
ORF1b	D892A	1	-5.754	Deleterious
ORF1b	D901L	1	-5.698	Deleterious
ORF1b	T677L	2	-5.686	Deleterious
ORF1b	F850T	1	-5.631	Deleterious
ORF1b	V983S	2	-5.627	Deleterious
ORF1b	T1303I	1	-5.627	Deleterious
ORF1b	D260G	3	-5.61	Deleterious
ORF1b	G1940S	28	-5.598	Deleterious
ORF1b	H2285Y	320	-5.595	Deleterious
ORF1b	L891K	1	-5.565	Deleterious
ORF1b	G170S	1	-5.533	Deleterious
ORF1b	A676F	2	-5.486	Deleterious
ORF1b	A768F	2	-5.458	Deleterious
ORF1b	D490T	1	-5.452	Deleterious
ORF1b	G16D	1	-5.443	Deleterious
ORF1b	V972Q	2	-5.409	Deleterious
ORF1b	S852L	1	-5.398	Deleterious
ORF1b	S745L	2	-5.329	Deleterious
ORF1b	L898D	1	-5.282	Deleterious
ORF1b	P2074S	1	-5.231	Deleterious
ORF1b	D2090Y	2	-5.213	Deleterious
ORF1b	A651H	1	-5.2	Deleterious
ORF1b	N543L	1	-5.186	Deleterious
ORF1b	S786F	1	-5.127	Deleterious
ORF1b	K742M	2	-5.03	Deleterious
ORF1b	T1137I	2	-5.008	Deleterious
ORF1b	N487L	1	-4.992	Deleterious
ORF1b	H1897R	1	-4.989	Deleterious
ORF1b	V811N	1	-4.971	Deleterious
ORF1b	E1264A	1	-4.923	Deleterious
ORF1b	V968S	2	-4.922	Deleterious
ORF1b	M746T	2	-4.9	Deleterious
ORF1b	Y894M	1	-4.864	Deleterious
ORF1b	L593A	1	-4.833	Deleterious
ORF1b	Y916H	1	-4.832	Deleterious
ORF1b	Q923S	1	-4.832	Deleterious
ORF1b	A545Q	1	-4.832	Deleterious
ORF1b	G219S	7	-4.83	Deleterious
ORF1b	S552P	1	-4.824	Deleterious
ORF1b	P1975L	4	-4.82	Deleterious
ORF1b	A538I	1	-4.739	Deleterious
ORF1b	N1830S	1	-4.665	Deleterious
ORF1b	L922Y	1	-4.592	Deleterious
ORF1b	T1274I	1	-4.577	Deleterious
ORF1b	S655I	1	-4.546	Deleterious
ORF1b	G35V	1	-4.538	Deleterious
ORF1b	F413L	1	-4.478	Deleterious
ORF1b	K963S	2	-4.444	Deleterious
ORF1b	S852C	1	-4.432	Deleterious
ORF1b	F850L	1	-4.398	Deleterious
ORF1b	D144Y	1	-4.397	Deleterious
ORF1b	Q2663L	2	-4.36	Deleterious
ORF1b	R164C	2	-4.357	Deleterious
ORF1b	C142Y	2	-4.274	Deleterious
ORF1b	L1314S	2	-4.254	Deleterious
ORF1b	F183V	11	-4.24	Deleterious
ORF1b	P1249F	2	-4.24	Deleterious
ORF1b	D815Y	3	-4.233	Deleterious
ORF1b	R2257S	1	-4.205	Deleterious
ORF1b	P976L	2	-4.178	Deleterious
ORF1b	G662S	1807	-4.167	Deleterious
ORF1b	A541M	1	-4.167	Deleterious
ORF1b	A924L	1	-4.154	Deleterious
ORF1b	T577M	1	-4.148	Deleterious
ORF1b	T1637I	2	-4.131	Deleterious
ORF1b	S1942I	2	-4.131	Deleterious
ORF1b	G977A	2	-4.128	Deleterious
ORF1b	Y1103C	5	-4.126	Deleterious
ORF1b	N696F	2	-4.067	Deleterious
ORF1b	S759I	1	-4.061	Deleterious
ORF1b	Q1509L	1	-4.06	Deleterious
ORF1b	Y512H	4	-4.051	Deleterious
ORF1b	M890K	1	-4.03	Deleterious
ORF1b	L966C	2	-4.013	Deleterious
ORF1b	R717I	2	-4.002	Deleterious
ORF1b	S2363F	1	-3.995	Deleterious
ORF1b	S2359F	1	-3.966	Deleterious
ORF1b	G1129V	1	-3.943	Deleterious
ORF1b	G1129C	1	-3.868	Deleterious
ORF1b	V711A	5	-3.867	Deleterious
ORF1b	M592I	3	-3.867	Deleterious
ORF1b	L629F	1	-3.867	Deleterious
ORF1b	T547S	1	-3.867	Deleterious
ORF1b	V551A	1	-3.867	Deleterious
ORF1b	M557I	1	-3.867	Deleterious
ORF1b	A503V	1	-3.866	Deleterious
ORF1b	A545V	3	-3.864	Deleterious
ORF1b	L2641S	1	-3.846	Deleterious
ORF1b	S672M	2	-3.833	Deleterious
ORF1b	E885V	1	-3.804	Deleterious
ORF1b	S1273L	1	-3.78	Deleterious
ORF1b	V980R	2	-3.754	Deleterious
ORF1b	R938Q	1	-3.751	Deleterious
ORF1b	V1026A	1	-3.751	Deleterious
ORF1b	T1336I	2	-3.739	Deleterious
ORF1b	K469N	11	-3.729	Deleterious
ORF1b	F1968I	1	-3.698	Deleterious
ORF1b	N969V	2	-3.697	Deleterious
ORF1b	T1076I	2	-3.643	Deleterious
ORF1b	L922F	1	-3.625	Deleterious
ORF1b	T1162I	1	-3.607	Deleterious
ORF1b	S769I	2	-3.567	Deleterious
ORF1b	T797I	1	-3.555	Deleterious
ORF1b	A549V	1	-3.533	Deleterious
ORF1b	C554D	1	-3.526	Deleterious
ORF1b	A630V	1	-3.524	Deleterious
ORF1b	I485A	1	-3.512	Deleterious
ORF1b	L2560F	2	-3.507	Deleterious
ORF1b	S626C	1	-3.5	Deleterious
ORF1b	L2382F	1	-3.498	Deleterious
ORF1b	Q483M	1	-3.429	Deleterious
ORF1b	S2658Y	1	-3.418	Deleterious
ORF1b	S1408L	1	-3.417	Deleterious
ORF1b	A88V	7	-3.396	Deleterious
ORF1b	F462I	1	-3.39	Deleterious
ORF1b	L118F	1	-3.36	Deleterious
ORF1b	V1642F	1	-3.354	Deleterious
ORF1b	D884F	1	-3.349	Deleterious
ORF1b	S997L	1	-3.331	Deleterious
ORF1b	A625P	1	-3.311	Deleterious
ORF1b	L1099F	2	-3.283	Deleterious
ORF1b	S638I	8	-3.28	Deleterious
ORF1b	L810C	1	-3.279	Deleterious
ORF1b	S959I	2	-3.271	Deleterious
ORF1b	V1564F	2	-3.25	Deleterious
ORF1b	I847A	1	-3.232	Deleterious
ORF1b	N1025M	1	-3.232	Deleterious
ORF1b	I1416T	1	-3.213	Deleterious
ORF1b	S375P	9	-3.2	Deleterious
ORF1b	G888I	1	-3.181	Deleterious
ORF1b	G814C	3	-3.174	Deleterious
ORF1b	L2580F	1	-3.164	Deleterious
ORF1b	D1501G	1	-3.157	Deleterious
ORF1b	R741A	2	-3.144	Deleterious
ORF1b	T861I	3	-3.142	Deleterious
ORF1b	T984A	1	-3.128	Deleterious
ORF1b	R2189C	1	-3.103	Deleterious
ORF1b	D2576G	1	-3.102	Deleterious
ORF1b	A647V	1	-3.081	Deleterious
ORF1b	L966F	2	-3.075	Deleterious
ORF1b	V1189A	1	-3.051	Deleterious
ORF1b	T1122N	1	-3.003	Deleterious
ORF1b	I958N	2	-2.996	Deleterious
ORF1b	A176V	19	-2.962	Deleterious
ORF1b	A520V	4	-2.95	Deleterious
ORF1b	E427L	1	-2.933	Deleterious
ORF1b	D1869Y	1	-2.932	Deleterious
ORF1b	D152Y	1	-2.926	Deleterious
ORF1b	D251N	1	-2.925	Deleterious
ORF1b	L629V	1	-2.9	Deleterious
ORF1b	E656D	1	-2.9	Deleterious
ORF1b	V579L	1	-2.9	Deleterious
ORF1b	R712T	2	-2.899	Deleterious
ORF1b	M1677I	1	-2.845	Deleterious
ORF1b	A439S	1	-2.833	Deleterious
ORF1b	S933A	2	-2.813	Deleterious
ORF1b	A1231S	1	-2.813	Deleterious
ORF1b	G2337V	2	-2.803	Deleterious
ORF1b	V658L	1	-2.801	Deleterious
ORF1b	M115I	9	-2.8	Deleterious
ORF1b	Q399E	1	-2.8	Deleterious
ORF1b	A1805S	1	-2.799	Deleterious
ORF1b	M1499I	1	-2.799	Deleterious
ORF1b	A2006V	1	-2.796	Deleterious
ORF1b	A1547S	1	-2.788	Deleterious
ORF1b	S904M	1	-2.74	Deleterious
ORF1b	V2216F	2	-2.738	Deleterious
ORF1b	L261F	1	-2.711	Deleterious
ORF1b	L627F	1	-2.7	Deleterious
ORF1b	S598L	1	-2.688	Deleterious
ORF1b	D2020Y	5	-2.678	Deleterious
ORF1b	A697Y	2	-2.667	Deleterious
ORF1b	G99C	1	-2.628	Deleterious
ORF1b	S2673I	2	-2.617	Deleterious
ORF1b	V1691L	1	-2.577	Deleterious
ORF1b	T2548I	1	-2.548	Deleterious
ORF1b	A1954V	3	-2.532	Deleterious
ORF1b	M897Q	1	-2.532	Deleterious
ORF1b	A975R	2	-2.527	Deleterious
ORF1b	G1041C	1	-2.518	Deleterious
ORF3a	W69C	29	-10.543	Deleterious
ORF3a	W45L	2	-8.21	Deleterious
ORF3a	W45C	1	-8.21	Deleterious
ORF3a	W131C	1	-7.752	Deleterious
ORF3a	W128L	1	-7.752	Deleterious
ORF3a	G11R	1	-7.61	Deleterious
ORF3a	G224C	9	-7.581	Deleterious
ORF3a	G187C	1	-7.248	Deleterious
ORF3a	D155Y	5	-6.829	Deleterious
ORF3a	G49V	2	-6.248	Deleterious
ORF3a	G172R	1	-6.114	Deleterious
ORF3a	T223I	1	-5.943	Deleterious
ORF3a	S92L	2	-4.943	Deleterious
ORF3a	T89I	1	-4.943	Deleterious
ORF3a	D173G	5	-4.867	Deleterious
ORF3a	G100C	5	-4.781	Deleterious
ORF3a	P104L	3	-4.657	Deleterious
ORF3a	T14I	1	-4.61	Deleterious
ORF3a	G172S	1	-4.457	Deleterious
ORF3a	T221K	2	-4.276	Deleterious
ORF3a	N257Y	1	-4.257	Deleterious
ORF3a	L53F	4	-3.962	Deleterious
ORF3a	L275F	1	-3.962	Deleterious
ORF3a	Y107H	1	-3.952	Deleterious
ORF3a	S92P	1	-3.952	Deleterious
ORF3a	F105L	1	-3.943	Deleterious
ORF3a	E102K	1	-3.629	Deleterious
ORF3a	L106F	1	-3.629	Deleterious
ORF3a	Q116H	3	-3.619	Deleterious
ORF3a	Q185H	3	-3.571	Deleterious
ORF3a	L108F	1	-3.4	Deleterious
ORF3a	P104S	14	-3.343	Deleterious
ORF3a	L85F	3	-3.295	Deleterious
ORF3a	K235T	2	-3.276	Deleterious
ORF3a	S58I	2	-3.276	Deleterious
ORF3a	A103P	2	-3.229	Deleterious
ORF3a	I47T	11	-3.067	Deleterious
ORF3a	V273L	2	-2.971	Deleterious
ORF3a	L73F	1	-2.962	Deleterious
ORF3a	V225F	3	-2.876	Deleterious
ORF3a	L41F	2	-2.724	Deleterious
ORF3a	I118T	1	-2.648	Deleterious
ORF3a	V112F	2	-2.638	Deleterious
ORF3a	Q57R	13	-2.629	Deleterious
ORF3a	Q38K	1	-2.629	Deleterious
ORF3a	I35T	11	-2.619	Deleterious
ORF3a	L140F	1	-2.59	Deleterious
ORF6	D61L	1	-9.571	Deleterious
ORF6	D53Y	1	-8.679	Deleterious
ORF6	D61H	3	-6.643	Deleterious
ORF6	W27L	9	-6	Deleterious
ORF6	E59A	2	-5.643	Deleterious
ORF6	M19T	1	-5.571	Deleterious
ORF6	E54A	2	-4.857	Deleterious
ORF6	R20S	2	-3.286	Deleterious
ORF6	H3Y	3	-3.071	Deleterious
ORF6	I37T	1	-2.821	Deleterious
ORF7a	P45L	72	-10	Deleterious
ORF7a	R25I	1	-7.86	Deleterious
ORF7a	C58F	2	-7.333	Deleterious
ORF7a	C67F	1	-7.333	Deleterious
ORF7a	G42D	1	-7	Deleterious
ORF7a	G38V	14	-6.526	Deleterious
ORF7a	P84L	1	-6.474	Deleterious
ORF7a	P48S	1	-6	Deleterious
ORF7a	T39I	1	-6	Deleterious
ORF7a	T28I	3	-5.895	Deleterious
ORF7a	R80I	3	-5.333	Deleterious
ORF7a	R78C	2	-5.333	Deleterious
ORF7a	Q76H	2	-5	Deleterious
ORF7a	F63H	1	-4.667	Deleterious
ORF7a	T61I	1	-4.667	Deleterious
ORF7a	R118G	8	-4.421	Deleterious
ORF7a	G38A	4	-4.193	Deleterious
ORF7a	I10T	1	-4.035	Deleterious
ORF7a	R80T	1	-4	Deleterious
ORF7a	E95A	1	-3.947	Deleterious
ORF7a	L17F	3	-3.93	Deleterious
ORF7a	I4T	1	-3.93	Deleterious
ORF7a	V24F	4	-3.912	Deleterious
ORF7a	P84S	2	-3.825	Deleterious
ORF7a	T14I	1	-3.193	Deleterious
ORF7a	R78L	1	-3	Deleterious
ORF7a	K2R	13	-2.842	Deleterious
ORF7a	V82A	1831	-2.667	Deleterious
ORF7a	Q62L	1	-2.667	Deleterious
ORF7a	V74F	1	-2.667	Deleterious
ORF7b	W29C	2	-13	Deleterious
ORF7b	C41F	3	-11	Deleterious
ORF7b	E3A	1	-6	Deleterious
ORF7b	E39A	1	-6	Deleterious
ORF7b	L14S	1	-6	Deleterious
ORF7b	M1I	1	-4	Deleterious
ORF7b	E3Q	2	-3	Deleterious
ORF7b	F28Y	1	-3	Deleterious
ORF8	W45L	5	-12.278	Deleterious
ORF8	W45C	3	-12.278	Deleterious
ORF8	C37F	38	-10.389	Deleterious
ORF8	C102F	1	-9.889	Deleterious
ORF8	C102Y	1	-9.722	Deleterious
ORF8	D35Y	5	-7.5	Deleterious
ORF8	R101L	59	-6.611	Deleterious
ORF8	R52I	1	-6.417	Deleterious
ORF8	I10N	2	-5.389	Deleterious
ORF8	Q23H	1	-4.722	Deleterious
ORF8	Y73C	1	-4.5	Deleterious
ORF8	Q29L	3	-4.111	Deleterious
ORF8	F120A	1	-4.056	Deleterious
ORF8	P70L	1	-4.056	Deleterious
ORF8	G66C	10	-3.833	Deleterious
ORF8	R115C	4	-3.722	Deleterious
ORF8	T11I	1	-3.611	Deleterious
ORF8	S54L	1	-3.5	Deleterious
ORF8	F120V	1	-3.028	Deleterious
ORF8	G8V	25	-3	Deleterious
ORF8	D119V	56	-2.917	Deleterious
ORF8	F120L	98	-2.667	Deleterious
ORF9b	P10L	1	-10	Deleterious
ORF9b	P17L	3	-9.261	Deleterious
ORF9b	P3L	3	-8.261	Deleterious
ORF9b	L52P	2	-7	Deleterious
ORF9b	L64P	2	-7	Deleterious
ORF9b	Q18L	1	-7	Deleterious
ORF9b	S50L	4	-6	Deleterious
ORF9b	T72I	1	-6	Deleterious
ORF9b	P3S	2	-5.913	Deleterious
ORF9b	I45T	1	-5	Deleterious
ORF9b	V76F	1	-4.87	Deleterious
ORF9b	L14F	4	-4	Deleterious
ORF9b	M56I	2	-3.826	Deleterious
ORF9b	Q77H	1	-3.435	Deleterious
ORF9b	N35S	1	-3.435	Deleterious
ORF9b	A29T	25	-3.304	Deleterious
ORF9b	G38C	1	-3.304	Deleterious
ORF9b	S6C	14	-3.217	Deleterious
ORF9b	E86D	7	-3	Deleterious
ORF9b	A11S	1	-3	Deleterious
ORF9b	E27Q	5	-2.565	Deleterious
S	C738N	16	-11.192	Deleterious
S	C851F	15	-10.159	Deleterious
S	C301R	2	-9.898	Deleterious
S	N919W	3	-9.355	Deleterious
S	P897C	12	-9.189	Deleterious
S	Y873C	12	-8.407	Deleterious
S	C538V	16	-8.361	Deleterious
S	D737F	16	-7.942	Deleterious
S	C301L	1	-7.907	Deleterious
S	G550F	1	-7.804	Deleterious
S	Y756Q	16	-7.509	Deleterious
S	Q920C	12	-7.488	Deleterious
S	Y837S	3	-6.451	Deleterious
S	W353R	12	-6.339	Deleterious
S	V915W	12	-6.327	Deleterious
S	D848P	15	-6.317	Deleterious
S	N542W	16	-6.246	Deleterious
S	N801A	1	-5.999	Deleterious
S	D737G	1	-5.964	Deleterious
S	W1102L	2	-5.89	Deleterious
S	I923W	12	-5.652	Deleterious
S	L916S	12	-5.615	Deleterious
S	N919E	12	-5.609	Deleterious
S	C1250R	1	-5.491	Deleterious
S	V915S	3	-5.448	Deleterious
S	S816V	1	-5.448	Deleterious
S	E298C	2	-5.126	Deleterious
S	T719I	8	-5.096	Deleterious
S	G842C	15	-5.033	Deleterious
S	G757Q	16	-5.009	Deleterious
S	N422F	2	-4.966	Deleterious
S	P589Q	1	-4.815	Deleterious
S	V551Q	1	-4.705	Deleterious
S	N907S	1	-4.679	Deleterious
S	V860F	2	-4.678	Deleterious
S	S1021F	1	-4.678	Deleterious
S	A944R	15	-4.676	Deleterious
S	Q949S	15	-4.673	Deleterious
S	A924Q	12	-4.673	Deleterious
S	W886N	12	-4.65	Deleterious
S	C432F	2	-4.61	Deleterious
S	C1243F	2	-4.53	Deleterious
S	L877W	3	-4.477	Deleterious
S	L763W	16	-4.47	Deleterious
S	G798W	1	-4.384	Deleterious
S	L276G	1	-4.363	Deleterious
S	S803F	1	-4.35	Deleterious
S	I805N	1	-4.331	Deleterious
S	L767A	16	-4.232	Deleterious
S	N370W	1	-4.202	Deleterious
S	R815E	1	-4.193	Deleterious
S	L849Y	15	-4.178	Deleterious
S	D398A	2	-4.173	Deleterious
S	C1236F	3	-4.061	Deleterious
S	C432L	13	-3.993	Deleterious
S	E1150V	1	-3.983	Deleterious
S	N914C	3	-3.981	Deleterious
S	E918T	12	-3.969	Deleterious
S	G648T	1	-3.926	Deleterious
S	A871H	12	-3.877	Deleterious
S	N360I	2	-3.877	Deleterious
S	N360L	12	-3.859	Deleterious
S	E554W	1	-3.81	Deleterious
S	V1033A	2	-3.741	Deleterious
S	A924T	1	-3.736	Deleterious
S	T547I	6	-3.72	Deleterious
S	C131A	9	-3.719	Deleterious
S	L611K	1	-3.65	Deleterious
S	S1242I	2	-3.617	Deleterious
S	N914Y	12	-3.605	Deleterious
S	S305L	1	-3.569	Deleterious
S	G1085R	1	-3.548	Deleterious
S	C336V	2	-3.529	Deleterious
S	V289R	14	-3.476	Deleterious
S	G416L	2	-3.463	Deleterious
S	V911Y	3	-3.412	Deleterious
S	G908T	3	-3.388	Deleterious
S	G880C	3	-3.378	Deleterious
S	S875F	3	-3.366	Deleterious
S	G799W	1	-3.35	Deleterious
S	L1203F	2	-3.324	Deleterious
S	D290C	14	-3.316	Deleterious
S	E298T	1	-3.24	Deleterious
S	F306L	1	-3.216	Deleterious
S	K921S	12	-3.214	Deleterious
S	K733S	4	-3.192	Deleterious
S	T912A	12	-3.177	Deleterious
S	T1100I	1	-3.154	Deleterious
S	C1253F	1	-3.121	Deleterious
S	G648A	15	-3.097	Deleterious
S	S939F	3	-3.094	Deleterious
S	G946W	15	-3.078	Deleterious
S	N532C	16	-3.07	Deleterious
S	S940F	2	-3.055	Deleterious
S	D775Q	15	-2.985	Deleterious
S	V539Y	16	-2.945	Deleterious
S	N370V	2	-2.926	Deleterious
S	N536A	16	-2.905	Deleterious
S	P1162L	2	-2.893	Deleterious
S	Y204L	1	-2.882	Deleterious
S	V597H	13	-2.871	Deleterious
S	S596I	1	-2.862	Deleterious
S	Y423W	13	-2.86	Deleterious
S	E868C	12	-2.836	Deleterious
S	N641C	15	-2.82	Deleterious
S	G910S	3	-2.815	Deleterious
S	Q913W	12	-2.791	Deleterious
S	P217C	1	-2.741	Deleterious
S	P1162S	1	-2.722	Deleterious
S	Y279W	16	-2.691	Deleterious
S	V534W	16	-2.68	Deleterious
S	F898Y	12	-2.673	Deleterious
S	Y421A	2	-2.622	Deleterious
S	L533K	1	-2.616	Deleterious
S	V781D	2	-2.58	Deleterious
S	L948T	15	-2.507	Deleterious
